# Supplementary material for: PESSA: A web tool for pathway enrichment score-based survival analysis in cancer
Source: PLoS Comput Biol. 2024 May 8;20(5):e1012024. doi: 10.1371/journal.pcbi.1012024 (PMC11078417; doi:10.1371/journal.pcbi.1012024)
Supplement: S1 Table — (XLSX) [file pcbi.1012024.s001.xlsx]

## Sheet: Sheet1
GEO Dataset
Cancer	Dataset	Platform	Survival	Treatment	Treatment Details
Appendiceal Cancer (AC)	GSE75535	GPL13667	OS, PFS	Chemotherapy	HIPEC
Bladder Cancer (BC)	GSE13507	GPL6102	OS	Surgery/Chemotherapy	Cisplatin-based Chemotherapy
Bladder Cancer (BC)	GSE19423	GPL6102	OS	Immunotherapy	Bacillus Calmette-Guérin (BCG)
Bladder Cancer (BC)	GSE31684	GPL570	OS	Surgery/Chemotherapy	Not Available
Bladder Cancer (BC)	GSE48075	GPL6947	OS	Chemotherapy	Not Available
Bladder Cancer (BC)	GSE48276	GPL14951	OS	Surgery	Not Available
Bladder Cancer (BC)	GSE69795	GPL14951	OS	Chemotherapy	DDMVAC + bevacizumab
Breast Cancer (BC)	GSE103745	GPL24000	RFS	RAdiotherapy	Not Available
Breast Cancer (BC)	GSE10884	GPL1390	OS, RFS	Surgery	Not Available
Breast Cancer (BC)	GSE10886	GPL1390	RFS, OS	Surgery/Chemotherapy	Not Available
Breast Cancer (BC)	GSE109710	GPL24546	DFS	Chemotherapy	Trastuzumab/Pertuzumab
Breast Cancer (BC)	GSE11121	GPL96	DMFS	Surgery	Not Available
Breast Cancer (BC)	GSE113863	GPL15520	DMFS	Surgery	Not Available
Breast Cancer (BC)	GSE115577	GPL22920, GPL17585	RFS	Surgery/Radiotherapy/Chemotherapy/Hormonal Therapy	Not Available
Breast Cancer (BC)	GSE12093	GPL96	DFS	Hormonal Therapy	Tamoxifen
Breast Cancer (BC)	GSE124647	GPL96	PFS, OS	Surgery/Radiotherapy/Chemotherapy	Not Available
Breast Cancer (BC)	GSE135565	GPL570	OS	Chemotherapy	Not Available
Breast Cancer (BC)	GSE1456	GPL97	OS, RFS	Hormonal Therapy	CMF/Tamoxifen/Megesterolacetat/Goserelin/some combinations thereof
Breast Cancer (BC)	GSE146558	GPL570	RFS	Surgery	Not Available
Breast Cancer (BC)	GSE159956	GPL2567	MFS, OS	Not Available	Not Available
Breast Cancer (BC)	GSE162228	GPL570	OS, RFS	Surgery	Not Available
Breast Cancer (BC)	GSE175692	GPL30206	OS	Surgery/Radiotherapy/Chemotherapy/Hormonal Therapy/Targeted Therapy	Bevacizumab/CDK4/6 inhibitors/Anti‐HER2 therapies
Breast Cancer (BC)	GSE18229	GPL1390, GPL887	RFS, OS	Not Available	Not Available
Breast Cancer (BC)	GSE19536	GPL6480	OS	Not Available	Not Available
Breast Cancer (BC)	GSE19783	GPL6480	OS	Not Available	Not Available
Breast Cancer (BC)	GSE1992	GPL1390, GPL887	OS, RFS	Not Available	Not Available
Breast Cancer (BC)	GSE20685	GPL570	MFS	Radiotherapy/Chemotherapy/Hormonal Therapy	CMF/CAF/Taxane-based Chemotherapy
Breast Cancer (BC)	GSE20711	GPL570	OS, RFS	Not Available	Not Available
Breast Cancer (BC)	GSE21653	GPL570	DFS	Surgery	Not Available
Breast Cancer (BC)	GSE22133	GPL4723	OS	Surgery	Not Available
Breast Cancer (BC)	GSE22219	GPL6098	DRFS	Radiotherapy/Chemotherapy/Hormonal Therapy/Chemotherapy + Hormonal Therapy	CMF/Tamoxifen
Breast Cancer (BC)	GSE22226	GPL1708	OS, RFS	Chemotherapy	Anthracyclines + Taxane-based Chemotherapy
Breast Cancer (BC)	GSE24556	GPL1109	RFS, OS	Chemotherapy + Hormonal Therapy	5-fluorouracil + Epirubicin + Cyclophosphamide
Breast Cancer (BC)	GSE25055	GPL96	DRFS	Chemotherapy + Hormonal Therapy	Taxane-anthracycline chemotherapy
Breast Cancer (BC)	GSE25065	GPL96	DRFS	Chemotherapy + Hormonal Therapy	Taxane-anthracycline chemotherapy
Breast Cancer (BC)	GSE25307	GPL5345	OS	Surgery	Not Available
Breast Cancer (BC)	GSE2607	GPL1390	RFS, OS	Not Available	Not Available
Breast Cancer (BC)	GSE26304	GPL6848	OS	Surgery	Not Available
Breast Cancer (BC)	GSE26338	GPL1390, GPL887, GPL5325	OS, RFS	Not Available	Not Available
Breast Cancer (BC)	GSE2990	GPL96	DRFS	Hormonal Therapy	Tamoxifen
Breast Cancer (BC)	GSE3141	GPL570	OS	Not Available	Not Available
Breast Cancer (BC)	GSE3143	GPL8300	OS	Not Available	Not Available
Breast Cancer (BC)	GSE31448	GPL570	DFS	Not Available	Not Available
Breast Cancer (BC)	GSE32603	GPL14668	RFS	Chemotherapy	Anthracyclines + Taxane-based Chemotherapy
Breast Cancer (BC)	GSE3494	GPL96	DSS	Hormonal Therapy	Tamoxifen
Breast Cancer (BC)	GSE37181	GPL6884	DMFS	Radiotherapy	Not Available
Breast Cancer (BC)	GSE38057	GPL5826	OS	Surgery/Radiotherapy/Chemotherapy/Hormonal Therapy/Targeted Therapy	Trastuzumab/Lapatinib
Breast Cancer (BC)	GSE41994	GPL16233	PFS	Targeted Therapy	Anastrozole/Letrozole/Exemestane
Breast Cancer (BC)	GSE42568	GPL570	RFS, OS	Surgery	Not Available
Breast Cancer (BC)	GSE43615	GPL2700	DFS	Surgery	Not Available
Breast Cancer (BC)	GSE45725	GPL6883	RFS	Surgery	Not Available
Breast Cancer (BC)	GSE46563	GPL6884	DMFS	Surgery/Chemotherapy/Hormonal Therapy	Not Available
Breast Cancer (BC)	GSE48390	GPL570	OS	Surgery	Not Available
Breast Cancer (BC)	GSE48408	GPL15931	OS	Surgery	Not Available
Breast Cancer (BC)	GSE4922	GPL96	DFS	Hormonal Therapy/Chemotherapy/Combine Therapy	Tamoxifen
Breast Cancer (BC)	GSE53031	GPL13667	RFS	Surgery	Not Available
Breast Cancer (BC)	GSE5327	GPL96	MFS	Not Available	Not Available
Breast Cancer (BC)	GSE58812	GPL570	OS, MFS	Surgery/Radiotherapy/Chemotherapy/Hormonal Therapy	Not Available
Breast Cancer (BC)	GSE58984	GPL570	DMFS	Targeted Therapy	Trastuzumab
Breast Cancer (BC)	GSE6128	GPL1390	RFS, OS	Surgery/External Beam Therapy (XRT)/Chemotherapy/Hormonal Therapy/Chemotherapy + Hormonal Therapy	Tamoxifen
Breast Cancer (BC)	GSE6130	GPL887, GPL1390	RFS, OS	Not Available	Not Available
Breast Cancer (BC)	GSE61304	GPL570	DFS	Surgery	Not Available
Breast Cancer (BC)	GSE69031	GPL571	DRFS	Surgery/Radiotherapy/Chemotherapy/Hormonal Therapy	Tamoxifen/Adriamycin + Cytoxan
Breast Cancer (BC)	GSE7378	GPL4685	DFS	Chemotherapy/Hormonal Therapy	Tamoxifen
Breast Cancer (BC)	GSE7849	GPL8300	DFS	Surgery/External Beam Therapy (XRT)/Chemotherapy/Hormonal Therapy	Anthracyclines/Tamoxifen
Breast Cancer (BC)	GSE86166	GPL15048	OS	Chemotherapy	Not Available
Breast Cancer (BC)	GSE9195	GPL570	RFS	Hormonal Therapy	Tamoxifen
Breast Cancer (BC)	GSE9893	GPL5049	OS	Hormonal Therapy/Hormonal Therapy + Radiotherapy	Tamoxifen
Burkitt Lymphoma (BL)	GSE4475	GPL96	OS	Chemotherapy/Radiotherapy/Targeted Therapy	ALL-like/CHOP-like/Rituximab
Burkitt Lymphoma (BL) and Diffuse Large B Cell Lymphoma (DLBCL)	GSE69049	GPL8432	OS	Chemotherapy	CODOX-M/IVAC/COP/COPAD/COPADM
Burkitt Lymphoma (BL) and Diffuse Large B Cell Lymphoma (DLBCL)	GSE69051	GPL14951	OS	Chemotherapy	R-CHOP/CODOX-M/IVAC
Cervical Cancer (CC)	GSE44001	GPL14951	DFS	Surgery	Not Available
Colon Cancer (CC)	GSE152430	GPL18573	OS, DMFS	Surgery	Not Available
Colon Cancer (CC)	GSE16125	GPL5175, GPL3718	OS	Surgery	Not Available
Colon Cancer (CC)	GSE17536	GPL570	DSS, OS, DFS	Surgery/Chemotherapy	Not Available
Colon Cancer (CC)	GSE17537	GPL570	DFS, OS	Surgery/Chemotherapy	Not Available
Colon Cancer (CC)	GSE28722	GPL13425	OS, MFS	Not Available	Not Available
Colon Cancer (CC)	GSE29621	GPL570	DFS, OS	Not Available	Not Available
Colon Cancer (CC)	GSE38832	GPL570	DFS, DSS	Not Available	Not Available
Colon Cancer (CC)	GSE39582	GPL570	RFS, OS	Surgery/Chemotherapy	Not Available
Colon Cancer (CC)	GSE92921	GPL570	DFS	Surgery	Not Available
Colorectal Cancer (CRC)	GSE103479	GPL23985	PFS, OS	Chemotherapy	Fluorouracil-based Chemotherapy
Colorectal Cancer (CRC)	GSE106584	GPL17586	DFS, OS	Chemotherapy	FOLFOX
Colorectal Cancer (CRC)	GSE12945	GPL96	OS	Surgery	Not Available
Colorectal Cancer (CRC)	GSE143985	GPL570	DFS	Chemotherapy	Not Available
Colorectal Cancer (CRC)	GSE159216	GPL17586	OS, CSS	Surgery/Chemotherapy	Not Available
Colorectal Cancer (CRC)	GSE161158	GPL570	DFS	Chemotherapy	Not Available
Colorectal Cancer (CRC)	GSE192667	GPL20301	OS	Not Available	Not Available
Colorectal Cancer (CRC)	GSE206613	GPL32069	OS, PFS	Targeted Therapy	Not Available
Colorectal Cancer (CRC)	GSE24549	GPL11028	DFS	Surgery	Not Available
Colorectal Cancer (CRC)	GSE24550	GPL11028	DFS	Chemotherapy	Not Available
Colorectal Cancer (CRC)	GSE30378	GPL5175	DFS	Surgery	Not Available
Colorectal Cancer (CRC)	GSE39084	GPL570	OS	Surgery	Not Available
Colorectal Cancer (CRC)	GSE71187	GPL6480	OS	Surgery	Not Available
Colorectal Cancer (CRC)	GSE72968	GPL570	PFS, OS	Chemotherapy/Chemotherapy + Targeted Therapy	FOLFIRI/FOLFOX/Bevacizumab
Colorectal Cancer (CRC)	GSE72969	GPL570	OS, PFS	Chemotherapy/Chemotherapy + Targeted Therapy	FOLFIRI/FOLFOX/Bevacizumab
Diffuse large B cell lymphoma (DLBCL)	GSE23501	GPL570	PFS, OS	Chemotherapy	R-CHOP
Diffuse large B cell lymphoma (DLBCL)	GSE32918	GPL8432	OS	Chemotherapy	R-CHOP
Diffuse large B cell lymphoma (DLBCL)	GSE57611	GPL96	OS	Not Available	Not Available
Diffuse large B cell lymphoma (DLBCL)	GSE87371	GPL570	OS, PFS	Chemotherapy/Chemotherapy + Targeted Therapy	Rituximab
Diffuse large B cell lymphoma (DLBCL)	GSE93984	GPL570	PFS	Targeted Therapy	Ibrutinib
Esophageal Squamous Cell Carcinoma (ESCC)	GSE53622	GPL18109	OS	Not Available	Not Available
Esophageal Squamous Cell Carcinoma (ESCC)	GSE53624	GPL18109	OS	Not Available	Not Available
Follicular Lymphoma (FC)	GSE66166	GPL13938	OS, FFS	Chemotherapy	R-CVP
Gastric Cancer (GC)	GSE26253	GPL8432	RFS	Chemotherapy + Radiotherapy	Not Available
Gastric Cancer (GC)	GSE84426	GPL6947	OS	Surgery	Not Available
Glioblastoma (GBM)	GSE13041	GPL96, GPL8300	OS	Chemotherapy/Radiotherapy	Temozolomide
Head and Neck Cancer (HNC)	GSE10300	GPL570	RFS	Surgery	Not Available
Head and Neck Cancer (HNC)	GSE117973	GPL10558	DSS, PFS	Surgery/Radiotherapy/Chemotherapy/Hormonal Therapy	Not Available
Hepatocellular Carcinoma (HCC)	GSE10141	GPL5474	OS	Surgery	Not Available
Hepatocellular Carcinoma (HCC)	GSE10186	GPL5474	OS	Surgery	Not Available
Hepatocellular Carcinoma (HCC)	GSE27150	GPL13128	OS	Not Available	Not Available
Hepatocellular Carcinoma (HCC)	GSE76427	GPL10558	RFS, OS	Surgery	Not Available
Invasive Lobular Carcinoma (ILC)	GSE88770	GPL570	DRFS, OS	Surgery/Radiotherapy/Chemotherapy/Hormonal Therapy	Not Available
Laryngeal Cancer (LC)	GSE25727	GPL8432	DFS	Surgery/Radiotherapy	Not Available
Laryngeal Cancer (LC)	GSE27020	GPL96	DFS	Surgery/Radiotherapy	Not Available
Liposarcoma	GSE30929	GPL96	DRFS	Not Available	Not Available
Lung Adenocarcinoma (LUAD)	GSE26939	GPL9053	OS	Not Available	Not Available
Lung Cancer (LC)	GSE11969	GPL7015	OS	Surgery	Not Available
Lung Cancer (LC)	GSE30219	GPL570	OS, DFS	Surgery	Not Available
Lung Cancer (LC)	GSE41271	GPL6884	OS, RFS	Surgery	Not Available
Lung Squamous Cell Carcinoma (LUSC)	GSE12428	GPL1708	OS	Surgery	Not Available
Lung Squamous Cell Carcinoma (LUSC)	GSE12472	GPL1708	OS	Surgery	Not Available
Lung Squamous Cell Carcinoma (LUSC)	GSE157009	GPL570	OS	Surgery	Not Available
Lung Squamous Cell Carcinoma (LUSC)	GSE157010	GPL570	OS	Surgery	Not Available
Lung Squamous Cell Carcinoma (LUSC)	GSE17710	GPL9053	OS, RFS	Surgery	Not Available
Lung Squamous Cell Carcinoma (LUSC)	GSE73403	GPL6480	OS	Surgery	Not Available
Melanoma	GSE65904	GPL10558	DMFS, DSS	Surgery	Not Available
Neuroblastoma	GSE85047	GPL5175	OS, PFS	Not Available	Not Available
Non Small Cell Lung Cancer (NSCLC)	GSE101929	GPL570	OS	Surgery	Not Available
Non Small Cell Lung Cancer (NSCLC)	GSE11117	GPL6650	OS	Surgery	Not Available
Non Small Cell Lung Cancer (NSCLC)	GSE14814	GPL96	DSS, OS	Chemotherapy	Vinorelbine/Cisplatin
Non Small Cell Lung Cancer (NSCLC)	GSE29013	GPL570	OS, PFS	Surgery/Chemotherapy	Not Available
Non Small Cell Lung Cancer (NSCLC)	GSE31428	GPL6244	PFS	Targeted Therapy	Sorafenib
Non Small Cell Lung Cancer (NSCLC)	GSE37745	GPL570	OS, RFS	Surgery	Not Available
Non Small Cell Lung Cancer (NSCLC)	GSE42127	GPL6884	OS	Chemotherapy	ACT (Carboplatin + Taxanes)
Non Small Cell Lung Cancer (NSCLC)	GSE47115	GPL14951	OS	Chemotherapy/Radiotherapy	Not Available
Non Small Cell Lung Cancer (NSCLC)	GSE4716	GPL3696, GPL3694	OS	Surgery	Not Available
Non Small Cell Lung Cancer (NSCLC)	GSE50081	GPL570	DFS	Surgery	Not Available
Non Small Cell Lung Cancer (NSCLC)	GSE61676	GPL5188	OS	Targeted Therapy/Chemotherapy	Bevacizumab + Erlotinib/Platinum-based Chemotherapy
Non Small Cell Lung Cancer (NSCLC)	GSE81089	GPL16791	OS	Surgery	Not Available
Non Small Cell Lung Cancer (NSCLC)	GSE8894	GPL570	RFS	Not Available	Not Available
Ovarian Cancer (OC)	GSE102073	GPL16791	PFS, OS	Chemotherapy	Not Available
Ovarian Cancer (OC)	GSE132342	GPL26748	OS	Chemotherapy	Carboplatin (CDBCA) + Paclitaxel
Ovarian Cancer (OC)	GSE135820	GPL27054	OS	Not Available	Not Available
Ovarian Cancer (OC)	GSE140082	GPL14951	PFS, OS	Chemotherapy/Chemotherapy + Targeted Therapy	Bevacizumab/Carboplatin + Paclitaxel
Ovarian Cancer (OC)	GSE14764	GPL96	OS	Chemotherapy	Platinum-Taxane-based Chemotherapy
Ovarian Cancer (OC)	GSE151335	GPL28589	PFS, OS	Chemotherapy	Platinum-based Chemotherapy
Ovarian Cancer (OC)	GSE165808	GPL16791	OS, PFS	Chemotherapy	Platinum-based Chemotherapy
Ovarian Cancer (OC)	GSE17260	GPL6480	PFS, OS	Chemotherapy	Platinum/Taxane-based Chemotherapy
Ovarian Cancer (OC)	GSE19161	GPL9717	OS	Chemotherapy	Platinum-Taxane-based Chemotherapy
Ovarian Cancer (OC)	GSE19829	GPL8300	DFS, OS	Chemotherapy	Platinum-based Chemotherapy
Ovarian Cancer (OC)	GSE26193	GPL570	PFS, OS	Chemotherapy	Alkylating-like Agents/Taxane
Ovarian Cancer (OC)	GSE26712	GPL96	OS	Chemotherapy	Platinum-based Chemotherapy
Ovarian Cancer (OC)	GSE30161	GPL570	PFS, OS	Chemotherapy	Carboplatin/Taxol
Ovarian Cancer (OC)	GSE31245	GPL8300	OS	Chemotherapy	Platinum/Taxane-based Chemotherapy
Ovarian Cancer (OC)	GSE32063	GPL6480	OS, PFS	Chemotherapy	Platinum-Taxane-based Chemotherapy
Ovarian Cancer (OC)	GSE49997	GPL2986	OS, PFS	Chemotherapy	Platinum‐based chemotherapy
Ovarian Cancer (OC)	GSE51088	GPL7264	OS	Chemotherapy	Not Available
Ovarian Cancer (OC)	GSE53963	GPL6480	OS	Not Available	Not Available
Ovarian Cancer (OC)	GSE63885	GPL570	OS	Chemotherapy	Platinum-based Chemotherapy
Ovarian Cancer (OC)	GSE8841	GPL5689	PFS, OS	Surgery/Chemotherapy	Carboplatin/Cisplatin/Carboplatin (CDBCA) + Paclitaxel
Ovarian Cancer (OC)	GSE8842	GPL5689	PFS, OS	Surgery/Chemotherapy	Carboplatin/Cisplatin/Carboplatin (CDBCA) + Paclitaxel
Pancreatic Cancer (PC)	GSE57495	GPL15048	OS	Surgery	Not Available
Pancreatic Cancer (PC)	GSE62452	GPL6244	OS	Surgery	Not Available
Pancreatic Cancer (PC)	GSE85916	GPL13667	OS	Surgery	Not Available
Pancreatic Ductal Adenocarcinoma (PDAC)	GSE28735	GPL6244	OS	Chemotherapy	Not Available
Pancreatic Ductal Adenocarcinoma (PDAC)	GSE71729	GPL20769	OS	Not Available	Not Available
Prostate Cancer (PC)	GSE116918	GPL25318	MFS, BCR	Radiotherapy/Hormonal Therapy	ADT
Prostate Cancer (PC)	GSE16560	GPL5474	OS	Surgery	Not Available
Prostate Cancer (PC)	GSE18655	GPL5858	RFS	Surgery	Not Available
Prostate Cancer (PC)	GSE18916	GPL4051	RFS	Surgery	Not Available
Prostate Cancer (PC)	GSE26022	GPL11309	BCR	Surgery	Not Available
Prostate Cancer (PC)	GSE46602	GPL570	BCR	Surgery	Not Available
Rectal Cancer (RC)	GSE133057	GPL6102	OS	Chemotherapy + Radiotherapy	5-fluorouracil
Rectal Cancer (RC)	GSE87211	GPL13497	OS, DFS	Chemotherapy + Radiotherapy	5-fluorouracil + Oxaliplatin
Renal Cell Carcinoma (RCC)	GSE167573	GPL20795	OS	Surgery	Not Available
Renal Cell Carcinoma (RCC)	GSE29609	GPL1708	OS	Surgery	Not Available
Urothelial Cancer (UC)	GSE32894	GPL6947	DSS	Surgery	Not Available
Uterine Serous Carcinoma (USC)	GSE205209	GPL27956	OS, RFS	Chemotherapy	Platinum/Taxane-based Chemotherapy
