# Supplementary material for: PESSA: A web tool for pathway enrichment score-based survival analysis in cancer
Source: PLoS Comput Biol. 2024 May 8;20(5):e1012024. doi: 10.1371/journal.pcbi.1012024 (PMC11078417; doi:10.1371/journal.pcbi.1012024)
Supplement: S2 Table — (XLSX) [file pcbi.1012024.s002.xlsx]

## Sheet: Sheet1
TCGA Dataset
Cancer	Dataset	Platform	Survival	Treatment	Treatment Details
Acute Myeloid Leukemia (AML)	TCGA-LAML	IlluminaGA, IlluminaHiSeq	OS	Not Available	Not Available
Adrenocortical Carcinoma (ACC)	TCGA-ACC	IlluminaHiSeq	OS, DSS, PFI, DFI	Not Available	Not Available
Bladder Cancer (BC)	TCGA-BLCA	IlluminaHiSeq	OS, DSS, PFI, DFI	Not Available	Not Available
Breast Cancer (BC)	TCGA-BRCA	IlluminaHiSeq, AgilentG4502A-07-3	OS, DFI, DSS, PFI	Not Available	Not Available
Cervical Cancer (CC)	TCGA-CESC	IlluminaHiSeq	OS, DSS, PFI, DFI	Not Available	Not Available
Cholangiocarcinoma	TCGA-CHOL	IlluminaHiSeq	DFI, OS, DSS	Not Available	Not Available
Chromophobe Renal Cell Carcinoma (ChRCC)	TCGA-KICH	IlluminaHiSeq	DSS, OS, DFI	Not Available	Not Available
Clear Cell Renal Cell Carcinoma (ccRCC)	TCGA-KIRC	IlluminaHiSeq, AgilentG4502A-07-3	OS, DSS, PFI, DFI	Not Available	Not Available
Colon Cancer (CC)	TCGA-COAD	IlluminaGA, IlluminaHiSeq, AgilentG4502A-07-3	DFI, PFI, OS, DSS	Not Available	Not Available
Cutaneous Melanoma	TCGA-SKCM	IlluminaHiSeq	DFI, OS, DSS	Not Available	Not Available
Diffuse large B cell lymphoma (DLBCL)	TCGA-DLBC	IlluminaHiSeq	DSS, OS, DFI	Not Available	Not Available
Endometrial Carcinoma	TCGA-UCEC	AgilentG4502A-07-3, IlluminaHiSeq, IlluminaGA	PFI, OS, DSS, DFI	Not Available	Not Available
Esophageal Carcinoma (ESCA)	TCGA-ESCA	IlluminaHiSeq, IlluminaHiSeqV1	OS, DFI, DSS, PFI	Not Available	Not Available
Gastric Cancer (GC)	TCGA-STAD	IlluminaHiSeqV1, IlluminaGA, IlluminaHiSeq	DFI, PFI, OS, DSS	Not Available	Not Available
Glioblastoma (GBM)	TCGA-GBM	AffyU133a, AgilentG4502A-07-1, AgilentG4502A-07-2, IlluminaHiSeq	OS, DSS, DFI	Not Available	Not Available
Head and Neck Cancer (HNC)	TCGA-HNSC	IlluminaHiSeq	OS, PFI, DFI, DSS	Not Available	Not Available
Hepatocellular Carcinoma (HCC)	TCGA-LIHC	IlluminaHiSeq	OS, PFI, DSS, DFI	Not Available	Not Available
Lower Grade Glioma (LGG)	TCGA-LGG	IlluminaHiSeq	DSS, PFI, DFI, OS	Not Available	Not Available
Lung Adenocarcinoma (LUAD)	TCGA-LUAD	IlluminaHiSeq, AgilentG4502A-07-3	PFI, OS, DSS, DFI	Not Available	Not Available
Lung Squamous Cell Carcinoma (LUSC)	TCGA-LUSC	IlluminaHiSeq, AffyU133a, AgilentG4502A-07-3	PFI, DFI, DSS, OS	Not Available	Not Available
Mesothelioma	TCGA-MESO	IlluminaHiSeq	DSS, DFI, OS	Not Available	Not Available
Ovarian Cancer (OC)	TCGA-OV	IlluminaHiSeq, AgilentG4502A-07-3, AffyU133a, AgilentG4502A-07-2	OS, PFI, DFI, DSS	Not Available	Not Available
Pancreatic Ductal Adenocarcinoma (PDAC)	TCGA-PAAD	IlluminaHiSeq	OS, DSS, PFI, DFI	Not Available	Not Available
Papillary Renal Cell Carcinoma (PRCC)	TCGA-KIRP	IlluminaHiSeq	PFI, DFI, OS, DSS	Not Available	Not Available
Papillary Thyroid Carcinoma (PTC)	TCGA-THCA	IlluminaHiSeq	OS, DFI, PFI, DSS	Not Available	Not Available
Paraganglioma and Pheochromocytoma	TCGA-PCPG	IlluminaHiSeq	PFI, DSS, DFI, OS	Not Available	Not Available
Prostate Adenocarcinoma	TCGA-PRAD	IlluminaHiSeq	PFI, OS, DFI, DSS	Not Available	Not Available
Rectal Cancer (RC)	TCGA-READ	AgilentG4502A-07-3, IlluminaHiSeq, IlluminaGA	DFI, OS, DSS	Not Available	Not Available
Sarcoma	TCGA-SARC	IlluminaHiSeq	OS, DFI, DSS, PFI	Not Available	Not Available
Testicular Germ Cell Cancer (TGCT)	TCGA-TGCT	IlluminaHiSeq	DFI, DSS, PFI, OS	Not Available	Not Available
Thymoma	TCGA-THYM	IlluminaHiSeq	DFI, OS, DSS	Not Available	Not Available
Uterine Carcinosarcoma (UCS)	TCGA-UCS	IlluminaHiSeq	DSS, DFI, OS	Not Available	Not Available
Uveal Melanoma (UM)	TCGA-UVM	IlluminaHiSeq	OS, DSS, DFI	Not Available	Not Available
