# Supplementary material for: PESSA: A web tool for pathway enrichment score-based survival analysis in cancer
Source: PLoS Comput Biol. 2024 May 8;20(5):e1012024. doi: 10.1371/journal.pcbi.1012024 (PMC11078417; doi:10.1371/journal.pcbi.1012024)
Supplement: S3 Table — (XLSX) [file pcbi.1012024.s003.xlsx]

## Sheet: Sheet1
ICIs datas
Cancer	Dataset	Platform	Survival	Treatment	Treatment Details	Source	PMID
BLCA-PD1	GSE176307	GPL24014	OS, PFS	Immunotherapy	Atezolizumab/Avelumab	https://www.ncbi.nlm.nih.gov/geo/query/acc.cgi?acc=GSE176307	34294892
BLCA-PDL1	GSE176307	GPL24014	OS, PFS	Immunotherapy	Atezolizumab/Avelumab
BLCA-PDL1	EGAS00001004997	IlluminaHiSeq	OS, DFS	Immunotherapy	Atezolizumab	https://ega-archive.org/studies/EGAS00001004997	34135506
BLCA-PDL1	IMvigor210CoreBiologies	IlluminaHiSeq	OS	Immunotherapy	Atezolizumab	IMvigor210CoreBiologies Package	29443960
BLCA-PDL1	EGAS00001004445	IlluminaHiSeq	RFS	Immunotherapy	Atezolizumab	https://ega-archive.org/studies/EGAS00001004445	31686036
ccRCC-CTLA4+PD1	PMID29301960	IlluminaHiSeq	OS, PFS	Immunotherapy	Nivolumab + Ipilimumab	https://pubmed.ncbi.nlm.nih.gov/23197383/	29301960
ccRCC-mTOR	PMID32472114	IlluminaHiSeq	OS, PFS	Immunotherapy	Everolimus	https://pubmed.ncbi.nlm.nih.gov/32472114/	32472114
ccRCC-PD1	PMID32472114	IlluminaHiSeq	PFS	Immunotherapy	Nivolumab	https://pubmed.ncbi.nlm.nih.gov/32472114/	32472114
ccRCC-PD1	PMID29301960	IlluminaHiSeq	OS, PFS	Immunotherapy	Nivolumab	https://pubmed.ncbi.nlm.nih.gov/23197383/	29301960
KIRC-RTKs	PMID32895571	IlluminaNovaSeq	PFS	Immunotherapy	Sunitinib	https://pubmed.ncbi.nlm.nih.gov/32895571/	32895571
KIRC-PD1+VGFR	PMID32895571	IlluminaNovaSeq	PFS	Immunotherapy	Avelumab + Axitinib	https://pubmed.ncbi.nlm.nih.gov/32895571/	32895571
Melanoma-PD1	PMID31792460|35243413	IlluminaHiSeq	OS, PFS	Immunotherapy	MK3475(Pembrolizumab)/Nivolumab	https://pubmed.ncbi.nlm.nih.gov/31792460/ https://pubmed.ncbi.nlm.nih.gov/35243413/	31792460, 35243413
Melanoma-PD1	PMID30753825|35243413	IlluminaHiSeq|IlluminaNovaSeq	OS, PFS	Immunotherapy	Ipilimumab + Nivolumab/Ipilimumab + Pembrolizumab	https://pubmed.ncbi.nlm.nih.gov/30753825/ https://pubmed.ncbi.nlm.nih.gov/35243413/	30753825, 35243413
Melanoma-PD1	PMID29033130|35243413	IlluminaHiSeq	OS	Immunotherapy	Nivolumab	https://pubmed.ncbi.nlm.nih.gov/29033130/ https://pubmed.ncbi.nlm.nih.gov/35243413/	29033130, 35243413
Melanoma-PD1	PMID26997480|35243413	IlluminaHiSeq	OS	Immunotherapy	Nivolumab/Pembrolizumab	https://pubmed.ncbi.nlm.nih.gov/26997480/ https://pubmed.ncbi.nlm.nih.gov/35243413/	26997480, 35243413
NSCLC-MEKi	GSE190265	GPL18573	PFS	Immunotherapy	MEKi + PEM/CDDP	https://www.ncbi.nlm.nih.gov/geo/query/acc.cgi?acc=GSE190265	35051357
NSCLC-PD(L)1	GSE135222	GPL16791	PFS	Immunotherapy	Not Available	https://www.ncbi.nlm.nih.gov/geo/query/acc.cgi?acc=GSE135222	31537801
NSCLC-PD(L)1	PMID37024582	IlluminaHiSeq	OS, PFS	Immunotherapy	Nivolumab/Pembrolizumab	https://pubmed.ncbi.nlm.nih.gov/37024582/	37024582
NSCLC-PD(L)1 + CTLA4	PMID37024582	IlluminaHiSeq	OS, PFS	Immunotherapy	Nivolumab + Ipilimumab/Durvalumab + Tremelimumab
NSCLC-PD(L)1 + Other	PMID37024582	IlluminaHiSeq	OS, PFS	Immunotherapy	Pembrolizumab + Carboplatin + Pemetrexed/Nivolumab + Lirilumab/Nivolumab + Urelumab/Nivolumab + Gemcitabine/Atezolizumab + Epacadostat/Nivolumab + LAG-3
NSCLC-PDL1	EGAS00001005013	IlluminaHiSeq	OS, PFS	Immunotherapy	Docetaxel/Atezolizumab	https://ega-archive.org/studies/EGAS00001005013	35216676
NSCLC-PDL1	EGAS00001004343	IlluminaHiSeq	OS, PFS	Immunotherapy	Docetaxel/MPDL3281A(Atezolizumab)	https://ega-archive.org/studies/EGAS00001004343	35216676, 34172722
PDAC-CTLA4+PD1	GSE179351	GPL18573	OS, PFS	Immunotherapy	Ipilimumab + Nivolumab	https://www.ncbi.nlm.nih.gov/geo/query/acc.cgi?acc=GSE179351	35122060
RCC-PDL1+VEGF	EGAS00001004353	IlluminaHiSeq	PFS	Immunotherapy	Atezolizumab + Bevacizumab	https://ega-archive.org/studies/EGAS00001004353	33157048
RCC-RTKs	EGAS00001004353	IlluminaHiSeq	PFS	Immunotherapy	Sunitinib
