# Supplementary material for: PESSA: A web tool for pathway enrichment score-based survival analysis in cancer
Source: PLoS Comput Biol. 2024 May 8;20(5):e1012024. doi: 10.1371/journal.pcbi.1012024 (PMC11078417; doi:10.1371/journal.pcbi.1012024)
Supplement: S4 Table — (XLSX) [file pcbi.1012024.s004.xlsx]

## Sheet: Sheet1
	PESSA	PrognoScan	GEPIA2	UCSC Xena	K‒M Plotter
Data Type	ssGSEA results from mRNAs, miRNAs, LncRNAs	mRNAs	mRNAs, miRNAs, LncRNAs	SNVs, INDELs, large structural variants, copy number variation, gene-, transcript-, exon-, miRNA-, LncRNA-, protein-expressions, DNA methylation, ATAC-seq signals, phenotypic/clinical annotations, and higher-level derived genomic parameters	mRNAs, miRNAs
Dataset*	233	9	33	1500+	Aggregated
Cancer Type*	51	44	33	50+	21
Sample*	44242	5685	9664	84969	~30,000
Survival Outcome*	13	4	2	4	4
Optimal Cutpoint	YES	YES	NO	NO	YES
Cox Analysis	YES	NO	NO	YES	YES
Color Customization	YES	NO	YES	NO	NO
Subgroup Analysis	NO	YES	YES	YES	YES
ICIs data	YES	NO	NO	YES	NO
*: The number of datasets, cancer types, samples, and survival outcomes available in the survival analysis Aggregated: Datasets have been aggregated when conducting the survival analysis.
