# Supplementary material for: PESSA: A web tool for pathway enrichment score-based survival analysis in cancer
Source: PLoS Comput Biol. 2024 May 8;20(5):e1012024. doi: 10.1371/journal.pcbi.1012024 (PMC11078417; doi:10.1371/journal.pcbi.1012024)
Supplement: S5 Table — (XLSX) [file pcbi.1012024.s005.xlsx]

## Sheet: pathwaylist
GeneSet	Description	Website
HALLMARK - ADIPOGENESIS	Genes up-regulated during adipocyte differentiation (adipogenesis).	https://www.gsea-msigdb.org/gsea/msigdb/human/geneset/HALLMARK_ADIPOGENESIS.html
HALLMARK - ALLOGRAFT REJECTION	Genes up-regulated during transplant rejection.	https://www.gsea-msigdb.org/gsea/msigdb/human/geneset/HALLMARK_ALLOGRAFT_REJECTION.html
HALLMARK - ANDROGEN RESPONSE	Genes defining response to androgens.	https://www.gsea-msigdb.org/gsea/msigdb/human/geneset/HALLMARK_ANDROGEN_RESPONSE.html
HALLMARK - ANGIOGENESIS	Genes up-regulated during formation of blood vessels (angiogenesis).	https://www.gsea-msigdb.org/gsea/msigdb/human/geneset/HALLMARK_ANGIOGENESIS.html
HALLMARK - APICAL JUNCTION	Genes encoding components of apical junction complex.	https://www.gsea-msigdb.org/gsea/msigdb/human/geneset/HALLMARK_APICAL_JUNCTION.html
HALLMARK - APICAL SURFACE	Genes encoding proteins over-represented on the apical surface of epithelial cells, e.g., important for cell polarity (apical area).	https://www.gsea-msigdb.org/gsea/msigdb/human/geneset/HALLMARK_APICAL_SURFACE.html
HALLMARK - APOPTOSIS	Genes mediating programmed cell death (apoptosis) by activation of caspases.	https://www.gsea-msigdb.org/gsea/msigdb/human/geneset/HALLMARK_APOPTOSIS.html
HALLMARK - BILE ACID METABOLISM	Genes involve in metabolism of bile acids and salts.	https://www.gsea-msigdb.org/gsea/msigdb/human/geneset/HALLMARK_BILE_ACID_METABOLISM.html
HALLMARK - CHOLESTEROL HOMEOSTASIS	Genes involved in cholesterol homeostasis.	https://www.gsea-msigdb.org/gsea/msigdb/human/geneset/HALLMARK_CHOLESTEROL_HOMEOSTASIS.html
HALLMARK - COAGULATION	Genes encoding components of blood coagulation system; also up-regulated in platelets.	https://www.gsea-msigdb.org/gsea/msigdb/human/geneset/HALLMARK_COAGULATION.html
HALLMARK - COMPLEMENT	Genes encoding components of the complement system, which is part of the innate immune system.	https://www.gsea-msigdb.org/gsea/msigdb/human/geneset/HALLMARK_COMPLEMENT.html
HALLMARK - DNA REPAIR	Genes involved in DNA repair.	https://www.gsea-msigdb.org/gsea/msigdb/human/geneset/HALLMARK_DNA_REPAIR.html
HALLMARK - E2F TARGETS	Genes encoding cell cycle related targets of E2F transcription factors.	https://www.gsea-msigdb.org/gsea/msigdb/human/geneset/HALLMARK_E2F_TARGETS.html
HALLMARK - EPITHELIAL MESENCHYMAL TRANSITION	Genes defining epithelial-mesenchymal transition, as in wound healing, fibrosis and metastasis.	https://www.gsea-msigdb.org/gsea/msigdb/human/geneset/HALLMARK_EPITHELIAL_MESENCHYMAL_TRANSITION.html
HALLMARK - ESTROGEN RESPONSE EARLY	Genes defining early response to estrogen.	https://www.gsea-msigdb.org/gsea/msigdb/human/geneset/HALLMARK_ESTROGEN_RESPONSE_EARLY.html
HALLMARK - ESTROGEN RESPONSE LATE	Genes defining late response to estrogen.	https://www.gsea-msigdb.org/gsea/msigdb/human/geneset/HALLMARK_ESTROGEN_RESPONSE_LATE.html
HALLMARK - FATTY ACID METABOLISM	Genes encoding proteins involved in metabolism of fatty acids.	https://www.gsea-msigdb.org/gsea/msigdb/human/geneset/HALLMARK_FATTY_ACID_METABOLISM.html
HALLMARK - G2M CHECKPOINT	Genes involved in the G2/M checkpoint, as in progression through the cell division cycle.	https://www.gsea-msigdb.org/gsea/msigdb/human/geneset/HALLMARK_G2M_CHECKPOINT.html
HALLMARK - GLYCOLYSIS	Genes encoding proteins involved in glycolysis and gluconeogenesis.	https://www.gsea-msigdb.org/gsea/msigdb/human/geneset/HALLMARK_GLYCOLYSIS.html
HALLMARK - HEDGEHOG SIGNALING	Genes up-regulated by activation of hedgehog signaling.	https://www.gsea-msigdb.org/gsea/msigdb/human/geneset/HALLMARK_HEDGEHOG_SIGNALING.html
HALLMARK - HEME METABOLISM	Genes involved in metabolism of heme (a cofactor consisting of iron and porphyrin) and erythroblast differentiation.	https://www.gsea-msigdb.org/gsea/msigdb/human/geneset/HALLMARK_HEME_METABOLISM.html
HALLMARK - HYPOXIA	Genes up-regulated in response to low oxygen levels (hypoxia).	https://www.gsea-msigdb.org/gsea/msigdb/human/geneset/HALLMARK_HYPOXIA.html
HALLMARK - INFLAMMATORY RESPONSE	Genes defining inflammatory response.	https://www.gsea-msigdb.org/gsea/msigdb/human/geneset/HALLMARK_INFLAMMATORY_RESPONSE.html
HALLMARK - INTERFERON ALPHA RESPONSE	Genes up-regulated in response to alpha interferon proteins.	https://www.gsea-msigdb.org/gsea/msigdb/human/geneset/HALLMARK_INTERFERON_ALPHA_RESPONSE.html
HALLMARK - INTERFERON GAMMA RESPONSE	Genes up-regulated in response to IFNG [GeneID=3458].	https://www.gsea-msigdb.org/gsea/msigdb/human/geneset/HALLMARK_INTERFERON_GAMMA_RESPONSE.html
HALLMARK - KRAS SIGNALING DN	Genes down-regulated by KRAS activation.	https://www.gsea-msigdb.org/gsea/msigdb/human/geneset/HALLMARK_KRAS_SIGNALING_DN.html
HALLMARK - KRAS SIGNALING UP	Genes up-regulated by KRAS activation.	https://www.gsea-msigdb.org/gsea/msigdb/human/geneset/HALLMARK_KRAS_SIGNALING_UP.html
HALLMARK - MITOTIC SPINDLE	Genes important for mitotic spindle assembly.	https://www.gsea-msigdb.org/gsea/msigdb/human/geneset/HALLMARK_MITOTIC_SPINDLE.html
HALLMARK - MTORC1 SIGNALING	Genes up-regulated through activation of mTORC1 complex.	https://www.gsea-msigdb.org/gsea/msigdb/human/geneset/HALLMARK_MTORC1_SIGNALING.html
HALLMARK - MYC TARGETS V1	A subgroup of genes regulated by MYC - version 1 (v1).	https://www.gsea-msigdb.org/gsea/msigdb/human/geneset/HALLMARK_MYC_TARGETS_V1.html
HALLMARK - MYC TARGETS V2	A subgroup of genes regulated by MYC - version 2 (v2).	https://www.gsea-msigdb.org/gsea/msigdb/human/geneset/HALLMARK_MYC_TARGETS_V2.html
HALLMARK - MYOGENESIS	Genes involved in development of skeletal muscle (myogenesis).	https://www.gsea-msigdb.org/gsea/msigdb/human/geneset/HALLMARK_MYOGENESIS.html
HALLMARK - NOTCH SIGNALING	Genes up-regulated by activation of Notch signaling.	https://www.gsea-msigdb.org/gsea/msigdb/human/geneset/HALLMARK_NOTCH_SIGNALING.html
HALLMARK - OXIDATIVE PHOSPHORYLATION	Genes encoding proteins involved in oxidative phosphorylation.	https://www.gsea-msigdb.org/gsea/msigdb/human/geneset/HALLMARK_OXIDATIVE_PHOSPHORYLATION.html
HALLMARK - P53 PATHWAY	Genes involved in p53 pathways and networks.	https://www.gsea-msigdb.org/gsea/msigdb/human/geneset/HALLMARK_P53_PATHWAY.html
HALLMARK - PANCREAS BETA CELLS	Genes specifically up-regulated in pancreatic beta cells.	https://www.gsea-msigdb.org/gsea/msigdb/human/geneset/HALLMARK_PANCREAS_BETA_CELLS.html
HALLMARK - PEROXISOME	Genes encoding components of peroxisome.	https://www.gsea-msigdb.org/gsea/msigdb/human/geneset/HALLMARK_PEROXISOME.html
HALLMARK - PROTEIN SECRETION	Genes involved in protein secretion pathway.	https://www.gsea-msigdb.org/gsea/msigdb/human/geneset/HALLMARK_PROTEIN_SECRETION.html
HALLMARK - REACTIVE OXYGEN SPECIES PATHWAY	Genes up-regulated by reactive oxigen species (ROS).	https://www.gsea-msigdb.org/gsea/msigdb/human/geneset/HALLMARK_REACTIVE_OXYGEN_SPECIES_PATHWAY.html
HALLMARK - SPERMATOGENESIS	Genes up-regulated during production of male gametes (sperm), as in spermatogenesis.	https://www.gsea-msigdb.org/gsea/msigdb/human/geneset/HALLMARK_SPERMATOGENESIS.html
HALLMARK - TNFA SIGNALING VIA NFKB	Genes regulated by NF-kB in response to TNF [GeneID=7124].	https://www.gsea-msigdb.org/gsea/msigdb/human/geneset/HALLMARK_TNFA_SIGNALING_VIA_NFKB.html
HALLMARK - UNFOLDED PROTEIN RESPONSE	Genes up-regulated during unfolded protein response, a cellular stress response related to the endoplasmic reticulum.	https://www.gsea-msigdb.org/gsea/msigdb/human/geneset/HALLMARK_UNFOLDED_PROTEIN_RESPONSE.html
HALLMARK - UV RESPONSE DN	Genes down-regulated in response to ultraviolet (UV) radiation.	https://www.gsea-msigdb.org/gsea/msigdb/human/geneset/HALLMARK_UV_RESPONSE_DN.html
HALLMARK - UV RESPONSE UP	Genes up-regulated in response to ultraviolet (UV) radiation.	https://www.gsea-msigdb.org/gsea/msigdb/human/geneset/HALLMARK_UV_RESPONSE_UP.html
HALLMARK - XENOBIOTIC METABOLISM	Genes encoding proteins involved in processing of drugs and other xenobiotics.	https://www.gsea-msigdb.org/gsea/msigdb/human/geneset/HALLMARK_XENOBIOTIC_METABOLISM.html
C2CP - BIOCARTA 41BB PATHWAY	The 4-1BB-dependent immune response	https://www.gsea-msigdb.org/gsea/msigdb/human/geneset/BIOCARTA_41BB_PATHWAY.html
C2CP - BIOCARTA ACE2 PATHWAY	Angiotensin-converting enzyme 2 regulates heart function	https://www.gsea-msigdb.org/gsea/msigdb/human/geneset/BIOCARTA_ACE2_PATHWAY.html
C2CP - BIOCARTA ACETAMINOPHEN PATHWAY	Mechanism of Acetaminophen Activity and Toxicity	https://www.gsea-msigdb.org/gsea/msigdb/human/geneset/BIOCARTA_ACETAMINOPHEN_PATHWAY.html
C2CP - BIOCARTA ACH PATHWAY	Role of nicotinic acetylcholine receptors in the regulation of apoptosis	https://www.gsea-msigdb.org/gsea/msigdb/human/geneset/BIOCARTA_ACH_PATHWAY.html
C2CP - BIOCARTA ACTINY PATHWAY	Y branching of actin filaments	https://www.gsea-msigdb.org/gsea/msigdb/human/geneset/BIOCARTA_ACTINY_PATHWAY.html
C2CP - BIOCARTA AGPCR PATHWAY	Attenuation of GPCR Signaling	https://www.gsea-msigdb.org/gsea/msigdb/human/geneset/BIOCARTA_AGPCR_PATHWAY.html
C2CP - BIOCARTA AGR PATHWAY	Agrin in Postsynaptic Differentiation	https://www.gsea-msigdb.org/gsea/msigdb/human/geneset/BIOCARTA_AGR_PATHWAY.html
C2CP - BIOCARTA AHSP PATHWAY	Hemoglobin's Chaperone	https://www.gsea-msigdb.org/gsea/msigdb/human/geneset/BIOCARTA_AHSP_PATHWAY.html
C2CP - BIOCARTA AKAP13 PATHWAY	Rho-Selective Guanine Exchange Factor AKAP13 Mediates Stress Fiber Formation	https://www.gsea-msigdb.org/gsea/msigdb/human/geneset/BIOCARTA_AKAP13_PATHWAY.html
C2CP - BIOCARTA AKAP95 PATHWAY	AKAP95 role in mitosis and chromosome dynamics	https://www.gsea-msigdb.org/gsea/msigdb/human/geneset/BIOCARTA_AKAP95_PATHWAY.html
C2CP - BIOCARTA AKAPCENTROSOME PATHWAY	Protein Kinase A at the Centrosome	https://www.gsea-msigdb.org/gsea/msigdb/human/geneset/BIOCARTA_AKAPCENTROSOME_PATHWAY.html
C2CP - BIOCARTA AKT PATHWAY	AKT Signaling Pathway	https://www.gsea-msigdb.org/gsea/msigdb/human/geneset/BIOCARTA_AKT_PATHWAY.html
C2CP - BIOCARTA ALK PATHWAY	ALK in cardiac myocytes	https://www.gsea-msigdb.org/gsea/msigdb/human/geneset/BIOCARTA_ALK_PATHWAY.html
C2CP - BIOCARTA ALTERNATIVE PATHWAY	Alternative Complement Pathway	https://www.gsea-msigdb.org/gsea/msigdb/human/geneset/BIOCARTA_ALTERNATIVE_PATHWAY.html
C2CP - BIOCARTA AMAN PATHWAY	Steps in the Glycosylation of Mammalian N-linked Oligosaccarides	https://www.gsea-msigdb.org/gsea/msigdb/human/geneset/BIOCARTA_AMAN_PATHWAY.html
C2CP - BIOCARTA AMI PATHWAY	Acute Myocardial Infarction	https://www.gsea-msigdb.org/gsea/msigdb/human/geneset/BIOCARTA_AMI_PATHWAY.html
C2CP - BIOCARTA ARAP PATHWAY	ADP-Ribosylation Factor	https://www.gsea-msigdb.org/gsea/msigdb/human/geneset/BIOCARTA_ARAP_PATHWAY.html
C2CP - BIOCARTA ARENRF2 PATHWAY	Oxidative Stress Induced Gene Expression Via Nrf2	https://www.gsea-msigdb.org/gsea/msigdb/human/geneset/BIOCARTA_ARENRF2_PATHWAY.html
C2CP - BIOCARTA ARF PATHWAY	Tumor Suppressor Arf Inhibits Ribosomal Biogenesis	https://www.gsea-msigdb.org/gsea/msigdb/human/geneset/BIOCARTA_ARF_PATHWAY.html
C2CP - BIOCARTA ASBCELL PATHWAY	Antigen Dependent B Cell Activation	https://www.gsea-msigdb.org/gsea/msigdb/human/geneset/BIOCARTA_ASBCELL_PATHWAY.html
C2CP - BIOCARTA AT1R PATHWAY	Angiotensin II mediated activation of JNK Pathway via Pyk2 dependent signaling	https://www.gsea-msigdb.org/gsea/msigdb/human/geneset/BIOCARTA_AT1R_PATHWAY.html
C2CP - BIOCARTA ATM PATHWAY	ATM Signaling Pathway	https://www.gsea-msigdb.org/gsea/msigdb/human/geneset/BIOCARTA_ATM_PATHWAY.html
C2CP - BIOCARTA ATRBRCA PATHWAY	Role of BRCA1, BRCA2 and ATR in Cancer Susceptibility	https://www.gsea-msigdb.org/gsea/msigdb/human/geneset/BIOCARTA_ATRBRCA_PATHWAY.html
C2CP - BIOCARTA BAD PATHWAY	Regulation of BAD phosphorylation	https://www.gsea-msigdb.org/gsea/msigdb/human/geneset/BIOCARTA_BAD_PATHWAY.html
C2CP - BIOCARTA BARD1 PATHWAY	BRCA1-dependent Ub-ligase activity	https://www.gsea-msigdb.org/gsea/msigdb/human/geneset/BIOCARTA_BARD1_PATHWAY.html
C2CP - BIOCARTA BARRESTIN PATHWAY	b-arrestins in GPCR Desensitization	https://www.gsea-msigdb.org/gsea/msigdb/human/geneset/BIOCARTA_BARRESTIN_PATHWAY.html
C2CP - BIOCARTA BARRESTIN SRC PATHWAY	Roles of b-arrestin-dependent Recruitment of Src Kinases in GPCR Signaling	https://www.gsea-msigdb.org/gsea/msigdb/human/geneset/BIOCARTA_BARRESTIN_SRC_PATHWAY.html
C2CP - BIOCARTA BARR MAPK PATHWAY	Role of b-arrestins in the activation and targeting of MAP kinases	https://www.gsea-msigdb.org/gsea/msigdb/human/geneset/BIOCARTA_BARR_MAPK_PATHWAY.html
C2CP - BIOCARTA BBCELL PATHWAY	Bystander B Cell Activation	https://www.gsea-msigdb.org/gsea/msigdb/human/geneset/BIOCARTA_BBCELL_PATHWAY.html
C2CP - BIOCARTA BCELLSURVIVAL PATHWAY	B Cell Survival Pathway	https://www.gsea-msigdb.org/gsea/msigdb/human/geneset/BIOCARTA_BCELLSURVIVAL_PATHWAY.html
C2CP - BIOCARTA BCR PATHWAY	BCR Signaling Pathway	https://www.gsea-msigdb.org/gsea/msigdb/human/geneset/BIOCARTA_BCR_PATHWAY.html
C2CP - BIOCARTA BIOPEPTIDES PATHWAY	Bioactive Peptide Induced Signaling Pathway	https://www.gsea-msigdb.org/gsea/msigdb/human/geneset/BIOCARTA_BIOPEPTIDES_PATHWAY.html
C2CP - BIOCARTA BLYMPHOCYTE PATHWAY	B Lymphocyte Cell Surface Molecules	https://www.gsea-msigdb.org/gsea/msigdb/human/geneset/BIOCARTA_BLYMPHOCYTE_PATHWAY.html
C2CP - BIOCARTA BOTULIN PATHWAY	Blockade of Neurotransmitter Relase by Botulinum Toxin	https://www.gsea-msigdb.org/gsea/msigdb/human/geneset/BIOCARTA_BOTULIN_PATHWAY.html
C2CP - BIOCARTA BTG2 PATHWAY	BTG family proteins and cell cycle regulation	https://www.gsea-msigdb.org/gsea/msigdb/human/geneset/BIOCARTA_BTG2_PATHWAY.html
C2CP - BIOCARTA CACAM PATHWAY	Ca++/ Calmodulin-dependent Protein Kinase Activation	https://www.gsea-msigdb.org/gsea/msigdb/human/geneset/BIOCARTA_CACAM_PATHWAY.html
C2CP - BIOCARTA CALCINEURIN PATHWAY	Effects of calcineurin in Keratinocyte Differentiation	https://www.gsea-msigdb.org/gsea/msigdb/human/geneset/BIOCARTA_CALCINEURIN_PATHWAY.html
C2CP - BIOCARTA CARDIACEGF PATHWAY	Role of EGF Receptor Transactivation by GPCRs in Cardiac Hypertrophy	https://www.gsea-msigdb.org/gsea/msigdb/human/geneset/BIOCARTA_CARDIACEGF_PATHWAY.html
C2CP - BIOCARTA CARM1 PATHWAY	Transcription Regulation by Methyltransferase of CARM1	https://www.gsea-msigdb.org/gsea/msigdb/human/geneset/BIOCARTA_CARM1_PATHWAY.html
C2CP - BIOCARTA CARM ER PATHWAY	CARM1 and Regulation of the Estrogen Receptor	https://www.gsea-msigdb.org/gsea/msigdb/human/geneset/BIOCARTA_CARM_ER_PATHWAY.html
C2CP - BIOCARTA CASPASE PATHWAY	Caspase Cascade in Apoptosis	https://www.gsea-msigdb.org/gsea/msigdb/human/geneset/BIOCARTA_CASPASE_PATHWAY.html
C2CP - BIOCARTA CB1R PATHWAY	Metabolism of Anandamide, an Endogenous Cannabinoid	https://www.gsea-msigdb.org/gsea/msigdb/human/geneset/BIOCARTA_CB1R_PATHWAY.html
C2CP - BIOCARTA CBL PATHWAY	CBL mediated ligand-induced downregulation of EGF receptors	https://www.gsea-msigdb.org/gsea/msigdb/human/geneset/BIOCARTA_CBL_PATHWAY.html
C2CP - BIOCARTA CCR3 PATHWAY	CCR3 signaling in Eosinophils	https://www.gsea-msigdb.org/gsea/msigdb/human/geneset/BIOCARTA_CCR3_PATHWAY.html
C2CP - BIOCARTA CCR5 PATHWAY	Pertussis toxin-insensitive CCR5 Signaling in Macrophage	https://www.gsea-msigdb.org/gsea/msigdb/human/geneset/BIOCARTA_CCR5_PATHWAY.html
C2CP - BIOCARTA CD40 PATHWAY	CD40L Signaling Pathway	https://www.gsea-msigdb.org/gsea/msigdb/human/geneset/BIOCARTA_CD40_PATHWAY.html
C2CP - BIOCARTA CDC25 PATHWAY	cdc25 and chk1 Regulatory Pathway in response to DNA damage	https://www.gsea-msigdb.org/gsea/msigdb/human/geneset/BIOCARTA_CDC25_PATHWAY.html
C2CP - BIOCARTA CDC42RAC PATHWAY	Role of PI3K subunit p85 in regulation of Actin Organization and Cell Migration	https://www.gsea-msigdb.org/gsea/msigdb/human/geneset/BIOCARTA_CDC42RAC_PATHWAY.html
C2CP - BIOCARTA CDK5 PATHWAY	Phosphorylation of MEK1 by cdk5/p35 down regulates the MAP kinase pathway	https://www.gsea-msigdb.org/gsea/msigdb/human/geneset/BIOCARTA_CDK5_PATHWAY.html
C2CP - BIOCARTA CDMAC PATHWAY	Cadmium induces DNA synthesis and proliferation in macrophages	https://www.gsea-msigdb.org/gsea/msigdb/human/geneset/BIOCARTA_CDMAC_PATHWAY.html
C2CP - BIOCARTA CELL2CELL PATHWAY	Cell to Cell Adhesion Signaling	https://www.gsea-msigdb.org/gsea/msigdb/human/geneset/BIOCARTA_CELL2CELL_PATHWAY.html
C2CP - BIOCARTA CELLCYCLE PATHWAY	Cyclins and Cell Cycle Regulation	https://www.gsea-msigdb.org/gsea/msigdb/human/geneset/BIOCARTA_CELLCYCLE_PATHWAY.html
C2CP - BIOCARTA CERAMIDE PATHWAY	Ceramide Signaling Pathway	https://www.gsea-msigdb.org/gsea/msigdb/human/geneset/BIOCARTA_CERAMIDE_PATHWAY.html
C2CP - BIOCARTA CFTR PATHWAY	Cystic fibrosis transmembrane conductance regulator (CFTR) and beta 2 adrenergic receptor (b2AR) pathway	https://www.gsea-msigdb.org/gsea/msigdb/human/geneset/BIOCARTA_CFTR_PATHWAY.html
C2CP - BIOCARTA CHEMICAL PATHWAY	Apoptotic Signaling in Response to DNA Damage	https://www.gsea-msigdb.org/gsea/msigdb/human/geneset/BIOCARTA_CHEMICAL_PATHWAY.html
C2CP - BIOCARTA CHREBP PATHWAY	ChREBP regulation by carbohydrates and cAMP	https://www.gsea-msigdb.org/gsea/msigdb/human/geneset/BIOCARTA_CHREBP_PATHWAY.html
C2CP - BIOCARTA CIRCADIAN PATHWAY	Circadian Rhythms	https://www.gsea-msigdb.org/gsea/msigdb/human/geneset/BIOCARTA_CIRCADIAN_PATHWAY.html
C2CP - BIOCARTA CK1 PATHWAY	Regulation of ck1/cdk5 by type 1 glutamate receptors	https://www.gsea-msigdb.org/gsea/msigdb/human/geneset/BIOCARTA_CK1_PATHWAY.html
C2CP - BIOCARTA CLASSIC PATHWAY	Classical Complement Pathway	https://www.gsea-msigdb.org/gsea/msigdb/human/geneset/BIOCARTA_CLASSIC_PATHWAY.html
C2CP - BIOCARTA COMP PATHWAY	Complement Pathway	https://www.gsea-msigdb.org/gsea/msigdb/human/geneset/BIOCARTA_COMP_PATHWAY.html
C2CP - BIOCARTA CPSF PATHWAY	Polyadenylation of mRNA	https://www.gsea-msigdb.org/gsea/msigdb/human/geneset/BIOCARTA_CPSF_PATHWAY.html
C2CP - BIOCARTA CREB PATHWAY	Transcription factor CREB and its extracellular signals	https://www.gsea-msigdb.org/gsea/msigdb/human/geneset/BIOCARTA_CREB_PATHWAY.html
C2CP - BIOCARTA CREM PATHWAY	Regulation of Spermatogenesis by CREM	https://www.gsea-msigdb.org/gsea/msigdb/human/geneset/BIOCARTA_CREM_PATHWAY.html
C2CP - BIOCARTA CSK PATHWAY	Activation of Csk by cAMP-dependent Protein Kinase Inhibits Signaling through the T Cell Receptor	https://www.gsea-msigdb.org/gsea/msigdb/human/geneset/BIOCARTA_CSK_PATHWAY.html
C2CP - BIOCARTA CTBP1 PATHWAY	SUMOylation as a mechanism to modulate CtBP-dependent gene responses	https://www.gsea-msigdb.org/gsea/msigdb/human/geneset/BIOCARTA_CTBP1_PATHWAY.html
C2CP - BIOCARTA CTCF PATHWAY	CTCF: First Multivalent Nuclear Factor	https://www.gsea-msigdb.org/gsea/msigdb/human/geneset/BIOCARTA_CTCF_PATHWAY.html
C2CP - BIOCARTA CTLA4 PATHWAY	The Co-Stimulatory Signal During T-cell Activation	https://www.gsea-msigdb.org/gsea/msigdb/human/geneset/BIOCARTA_CTLA4_PATHWAY.html
C2CP - BIOCARTA CTL PATHWAY	CTL mediated immune response against target cells	https://www.gsea-msigdb.org/gsea/msigdb/human/geneset/BIOCARTA_CTL_PATHWAY.html
C2CP - BIOCARTA CXCR4 PATHWAY	CXCR4 Signaling Pathway	https://www.gsea-msigdb.org/gsea/msigdb/human/geneset/BIOCARTA_CXCR4_PATHWAY.html
C2CP - BIOCARTA CYTOKINE PATHWAY	Cytokine Network	https://www.gsea-msigdb.org/gsea/msigdb/human/geneset/BIOCARTA_CYTOKINE_PATHWAY.html
C2CP - BIOCARTA D4GDI PATHWAY	D4-GDI Signaling Pathway	https://www.gsea-msigdb.org/gsea/msigdb/human/geneset/BIOCARTA_D4GDI_PATHWAY.html
C2CP - BIOCARTA DC PATHWAY	Dendritic cells in regulating TH1 and TH2 Development	https://www.gsea-msigdb.org/gsea/msigdb/human/geneset/BIOCARTA_DC_PATHWAY.html
C2CP - BIOCARTA DEATH PATHWAY	Induction of apoptosis through DR3 and DR4/5 Death Receptors	https://www.gsea-msigdb.org/gsea/msigdb/human/geneset/BIOCARTA_DEATH_PATHWAY.html
C2CP - BIOCARTA DICER PATHWAY	Dicer Pathway	https://www.gsea-msigdb.org/gsea/msigdb/human/geneset/BIOCARTA_DICER_PATHWAY.html
C2CP - BIOCARTA DNAFRAGMENT PATHWAY	Apoptotic DNA fragmentation and tissue homeostasis	https://www.gsea-msigdb.org/gsea/msigdb/human/geneset/BIOCARTA_DNAFRAGMENT_PATHWAY.html
C2CP - BIOCARTA DREAM PATHWAY	Repression of Pain Sensation by the Transcriptional Regulator DREAM	https://www.gsea-msigdb.org/gsea/msigdb/human/geneset/BIOCARTA_DREAM_PATHWAY.html
C2CP - BIOCARTA DSP PATHWAY	Regulation of MAP Kinase Pathways Through Dual Specificity Phosphatases	https://www.gsea-msigdb.org/gsea/msigdb/human/geneset/BIOCARTA_DSP_PATHWAY.html
C2CP - BIOCARTA ECM PATHWAY	Erk and PI-3 Kinase Are Necessary for Collagen Binding in Corneal Epithelia	https://www.gsea-msigdb.org/gsea/msigdb/human/geneset/BIOCARTA_ECM_PATHWAY.html
C2CP - BIOCARTA EDG1 PATHWAY	Phospholipids as signalling intermediaries	https://www.gsea-msigdb.org/gsea/msigdb/human/geneset/BIOCARTA_EDG1_PATHWAY.html
C2CP - BIOCARTA EEA1 PATHWAY	The role of FYVE-finger proteins in vesicle transport	https://www.gsea-msigdb.org/gsea/msigdb/human/geneset/BIOCARTA_EEA1_PATHWAY.html
C2CP - BIOCARTA EFP PATHWAY	Estrogen-responsive protein Efp controls cell cycle and breast tumors growth	https://www.gsea-msigdb.org/gsea/msigdb/human/geneset/BIOCARTA_EFP_PATHWAY.html
C2CP - BIOCARTA EGFR SMRTE PATHWAY	Map Kinase Inactivation of SMRT Corepressor	https://www.gsea-msigdb.org/gsea/msigdb/human/geneset/BIOCARTA_EGFR_SMRTE_PATHWAY.html
C2CP - BIOCARTA EGF PATHWAY	EGF Signaling Pathway	https://www.gsea-msigdb.org/gsea/msigdb/human/geneset/BIOCARTA_EGF_PATHWAY.html
C2CP - BIOCARTA EICOSANOID PATHWAY	Eicosanoid Metabolism	https://www.gsea-msigdb.org/gsea/msigdb/human/geneset/BIOCARTA_EICOSANOID_PATHWAY.html
C2CP - BIOCARTA EIF2 PATHWAY	Regulation of eIF2	https://www.gsea-msigdb.org/gsea/msigdb/human/geneset/BIOCARTA_EIF2_PATHWAY.html
C2CP - BIOCARTA EIF4 PATHWAY	Regulation of eIF4e and p70 S6 Kinase	https://www.gsea-msigdb.org/gsea/msigdb/human/geneset/BIOCARTA_EIF4_PATHWAY.html
C2CP - BIOCARTA EIF PATHWAY	Eukaryotic protein translation	https://www.gsea-msigdb.org/gsea/msigdb/human/geneset/BIOCARTA_EIF_PATHWAY.html
C2CP - BIOCARTA EOSINOPHILS PATHWAY	The Role of Eosinophils in the Chemokine Network of Allergy	https://www.gsea-msigdb.org/gsea/msigdb/human/geneset/BIOCARTA_EOSINOPHILS_PATHWAY.html
C2CP - BIOCARTA EPHA4 PATHWAY	Eph Kinases and ephrins support platelet aggregation	https://www.gsea-msigdb.org/gsea/msigdb/human/geneset/BIOCARTA_EPHA4_PATHWAY.html
C2CP - BIOCARTA EPONFKB PATHWAY	Erythropoietin mediated neuroprotection through NF-kB	https://www.gsea-msigdb.org/gsea/msigdb/human/geneset/BIOCARTA_EPONFKB_PATHWAY.html
C2CP - BIOCARTA EPO PATHWAY	EPO Signaling Pathway	https://www.gsea-msigdb.org/gsea/msigdb/human/geneset/BIOCARTA_EPO_PATHWAY.html
C2CP - BIOCARTA ERAD PATHWAY	ERbassociated degradation (ERAD) Pathway	https://www.gsea-msigdb.org/gsea/msigdb/human/geneset/BIOCARTA_ERAD_PATHWAY.html
C2CP - BIOCARTA ERBB3 PATHWAY	Neuroregulin receptor degredation protein-1 Controls ErbB3 receptor recycling	https://www.gsea-msigdb.org/gsea/msigdb/human/geneset/BIOCARTA_ERBB3_PATHWAY.html
C2CP - BIOCARTA ERBB4 PATHWAY	g-Secretase mediated ErbB4 Signaling Pathway	https://www.gsea-msigdb.org/gsea/msigdb/human/geneset/BIOCARTA_ERBB4_PATHWAY.html
C2CP - BIOCARTA ERK5 PATHWAY	Role of Erk5 in Neuronal Survival	https://www.gsea-msigdb.org/gsea/msigdb/human/geneset/BIOCARTA_ERK5_PATHWAY.html
C2CP - BIOCARTA ERK PATHWAY	Erk1/Erk2 Mapk Signaling pathway	https://www.gsea-msigdb.org/gsea/msigdb/human/geneset/BIOCARTA_ERK_PATHWAY.html
C2CP - BIOCARTA ERYTH PATHWAY	Erythrocyte Differentiation Pathway	https://www.gsea-msigdb.org/gsea/msigdb/human/geneset/BIOCARTA_ERYTH_PATHWAY.html
C2CP - BIOCARTA ETC PATHWAY	Electron Transport Reaction in Mitochondria	https://www.gsea-msigdb.org/gsea/msigdb/human/geneset/BIOCARTA_ETC_PATHWAY.html
C2CP - BIOCARTA ETS PATHWAY	METS affect on Macrophage Differentiation	https://www.gsea-msigdb.org/gsea/msigdb/human/geneset/BIOCARTA_ETS_PATHWAY.html
C2CP - BIOCARTA EXTRINSIC PATHWAY	Extrinsic Prothrombin Activation Pathway	https://www.gsea-msigdb.org/gsea/msigdb/human/geneset/BIOCARTA_EXTRINSIC_PATHWAY.html
C2CP - BIOCARTA FAS PATHWAY	FAS signaling pathway ( CD95 )	https://www.gsea-msigdb.org/gsea/msigdb/human/geneset/BIOCARTA_FAS_PATHWAY.html
C2CP - BIOCARTA FBW7 PATHWAY	Cyclin E Destruction Pathway	https://www.gsea-msigdb.org/gsea/msigdb/human/geneset/BIOCARTA_FBW7_PATHWAY.html
C2CP - BIOCARTA FCER1 PATHWAY	Fc Epsilon Receptor I Signaling in Mast Cells	https://www.gsea-msigdb.org/gsea/msigdb/human/geneset/BIOCARTA_FCER1_PATHWAY.html
C2CP - BIOCARTA FEEDER PATHWAY	Feeder Pathways for Glycolysis	https://www.gsea-msigdb.org/gsea/msigdb/human/geneset/BIOCARTA_FEEDER_PATHWAY.html
C2CP - BIOCARTA FIBRINOLYSIS PATHWAY	Fibrinolysis Pathway	https://www.gsea-msigdb.org/gsea/msigdb/human/geneset/BIOCARTA_FIBRINOLYSIS_PATHWAY.html
C2CP - BIOCARTA FLUMAZENIL PATHWAY	Cardiac Protection Against ROS	https://www.gsea-msigdb.org/gsea/msigdb/human/geneset/BIOCARTA_FLUMAZENIL_PATHWAY.html
C2CP - BIOCARTA FMLP PATHWAY	fMLP induced chemokine gene expression in HMC-1 cells	https://www.gsea-msigdb.org/gsea/msigdb/human/geneset/BIOCARTA_FMLP_PATHWAY.html
C2CP - BIOCARTA FOSB PATHWAY	FOSB gene expression and drug abuse	https://www.gsea-msigdb.org/gsea/msigdb/human/geneset/BIOCARTA_FOSB_PATHWAY.html
C2CP - BIOCARTA FREE PATHWAY	Free Radical Induced Apoptosis	https://www.gsea-msigdb.org/gsea/msigdb/human/geneset/BIOCARTA_FREE_PATHWAY.html
C2CP - BIOCARTA FXR PATHWAY	FXR and LXR Regulation of Cholesterol Metabolism	https://www.gsea-msigdb.org/gsea/msigdb/human/geneset/BIOCARTA_FXR_PATHWAY.html
C2CP - BIOCARTA G1 PATHWAY	Cell Cycle: G1/S Check Point	https://www.gsea-msigdb.org/gsea/msigdb/human/geneset/BIOCARTA_G1_PATHWAY.html
C2CP - BIOCARTA G2 PATHWAY	Cell Cycle: G2/M Checkpoint	https://www.gsea-msigdb.org/gsea/msigdb/human/geneset/BIOCARTA_G2_PATHWAY.html
C2CP - BIOCARTA GABA PATHWAY	Gamma-aminobutyric Acid Receptor Life Cycle	https://www.gsea-msigdb.org/gsea/msigdb/human/geneset/BIOCARTA_GABA_PATHWAY.html
C2CP - BIOCARTA GATA3 PATHWAY	GATA3 participate in activating the Th2 cytokine genes expression	https://www.gsea-msigdb.org/gsea/msigdb/human/geneset/BIOCARTA_GATA3_PATHWAY.html
C2CP - BIOCARTA GCR PATHWAY	Corticosteroids and cardioprotection	https://www.gsea-msigdb.org/gsea/msigdb/human/geneset/BIOCARTA_GCR_PATHWAY.html
C2CP - BIOCARTA GHRELIN PATHWAY	Ghrelin: Regulation of Food Intake and Energy Homeostasis	https://www.gsea-msigdb.org/gsea/msigdb/human/geneset/BIOCARTA_GHRELIN_PATHWAY.html
C2CP - BIOCARTA GH PATHWAY	Growth Hormone Signaling Pathway	https://www.gsea-msigdb.org/gsea/msigdb/human/geneset/BIOCARTA_GH_PATHWAY.html
C2CP - BIOCARTA GLEEVEC PATHWAY	Inhibition of Cellular Proliferation by Gleevec	https://www.gsea-msigdb.org/gsea/msigdb/human/geneset/BIOCARTA_GLEEVEC_PATHWAY.html
C2CP - BIOCARTA GPCR PATHWAY	Signaling Pathway from G-Protein Families	https://www.gsea-msigdb.org/gsea/msigdb/human/geneset/BIOCARTA_GPCR_PATHWAY.html
C2CP - BIOCARTA GRANULOCYTES PATHWAY	Adhesion and Diapedesis of Granulocytes	https://www.gsea-msigdb.org/gsea/msigdb/human/geneset/BIOCARTA_GRANULOCYTES_PATHWAY.html
C2CP - BIOCARTA GSK3 PATHWAY	Inactivation of Gsk3 by AKT causes accumulation of b-catenin in Alveolar Macrophages	https://www.gsea-msigdb.org/gsea/msigdb/human/geneset/BIOCARTA_GSK3_PATHWAY.html
C2CP - BIOCARTA HBX PATHWAY	Calcium Signaling by HBx of Hepatitis B virus	https://www.gsea-msigdb.org/gsea/msigdb/human/geneset/BIOCARTA_HBX_PATHWAY.html
C2CP - BIOCARTA HCMV PATHWAY	Human Cytomegalovirus and Map Kinase Pathways	https://www.gsea-msigdb.org/gsea/msigdb/human/geneset/BIOCARTA_HCMV_PATHWAY.html
C2CP - BIOCARTA HDAC PATHWAY	Control of skeletal myogenesis by HDAC & calcium/calmodulin-dependent kinase (CaMK)	https://www.gsea-msigdb.org/gsea/msigdb/human/geneset/BIOCARTA_HDAC_PATHWAY.html
C2CP - BIOCARTA HER2 PATHWAY	Role of ERBB2 in Signal Transduction and Oncology	https://www.gsea-msigdb.org/gsea/msigdb/human/geneset/BIOCARTA_HER2_PATHWAY.html
C2CP - BIOCARTA HES PATHWAY	Segmentation Clock	https://www.gsea-msigdb.org/gsea/msigdb/human/geneset/BIOCARTA_HES_PATHWAY.html
C2CP - BIOCARTA HIF PATHWAY	Hypoxia-Inducible Factor in the Cardiovascular System	https://www.gsea-msigdb.org/gsea/msigdb/human/geneset/BIOCARTA_HIF_PATHWAY.html
C2CP - BIOCARTA HIVNEF PATHWAY	HIV-I Nef: negative effector of Fas and TNF	https://www.gsea-msigdb.org/gsea/msigdb/human/geneset/BIOCARTA_HIVNEF_PATHWAY.html
C2CP - BIOCARTA HSP27 PATHWAY	Stress Induction of HSP Regulation	https://www.gsea-msigdb.org/gsea/msigdb/human/geneset/BIOCARTA_HSP27_PATHWAY.html
C2CP - BIOCARTA HSWI SNF PATHWAY	Chromatin Remodeling by hSWI/SNF ATP-dependent Complexes	https://www.gsea-msigdb.org/gsea/msigdb/human/geneset/BIOCARTA_HSWI_SNF_PATHWAY.html
C2CP - BIOCARTA IFNA PATHWAY	IFN alpha signaling pathway	https://www.gsea-msigdb.org/gsea/msigdb/human/geneset/BIOCARTA_IFNA_PATHWAY.html
C2CP - BIOCARTA IFNG PATHWAY	IFN gamma signaling pathway	https://www.gsea-msigdb.org/gsea/msigdb/human/geneset/BIOCARTA_IFNG_PATHWAY.html
C2CP - BIOCARTA IGF1MTOR PATHWAY	Skeletal muscle hypertrophy is regulated via AKT/mTOR pathway	https://www.gsea-msigdb.org/gsea/msigdb/human/geneset/BIOCARTA_IGF1MTOR_PATHWAY.html
C2CP - BIOCARTA IGF1R PATHWAY	Multiple antiapoptotic pathways from IGF-1R signaling lead to BAD phosphorylation	https://www.gsea-msigdb.org/gsea/msigdb/human/geneset/BIOCARTA_IGF1R_PATHWAY.html
C2CP - BIOCARTA IGF1 PATHWAY	IGF-1 Signaling Pathway	https://www.gsea-msigdb.org/gsea/msigdb/human/geneset/BIOCARTA_IGF1_PATHWAY.html
C2CP - BIOCARTA IL10 PATHWAY	IL-10 Anti-inflammatory Signaling Pathway	https://www.gsea-msigdb.org/gsea/msigdb/human/geneset/BIOCARTA_IL10_PATHWAY.html
C2CP - BIOCARTA IL12 PATHWAY	IL12 and Stat4 Dependent Signaling Pathway in Th1 Development	https://www.gsea-msigdb.org/gsea/msigdb/human/geneset/BIOCARTA_IL12_PATHWAY.html
C2CP - BIOCARTA IL17 PATHWAY	IL 17 Signaling Pathway	https://www.gsea-msigdb.org/gsea/msigdb/human/geneset/BIOCARTA_IL17_PATHWAY.html
C2CP - BIOCARTA IL1R PATHWAY	Signal transduction through IL1R	https://www.gsea-msigdb.org/gsea/msigdb/human/geneset/BIOCARTA_IL1R_PATHWAY.html
C2CP - BIOCARTA IL22BP PATHWAY	IL22 Soluble Receptor Signaling Pathway	https://www.gsea-msigdb.org/gsea/msigdb/human/geneset/BIOCARTA_IL22BP_PATHWAY.html
C2CP - BIOCARTA IL2RB PATHWAY	IL-2 Receptor Beta Chain in T cell Activation	https://www.gsea-msigdb.org/gsea/msigdb/human/geneset/BIOCARTA_IL2RB_PATHWAY.html
C2CP - BIOCARTA IL2 PATHWAY	IL 2 signaling pathway	https://www.gsea-msigdb.org/gsea/msigdb/human/geneset/BIOCARTA_IL2_PATHWAY.html
C2CP - BIOCARTA IL3 PATHWAY	IL 3 signaling pathway	https://www.gsea-msigdb.org/gsea/msigdb/human/geneset/BIOCARTA_IL3_PATHWAY.html
C2CP - BIOCARTA IL4 PATHWAY	IL 4 signaling pathway	https://www.gsea-msigdb.org/gsea/msigdb/human/geneset/BIOCARTA_IL4_PATHWAY.html
C2CP - BIOCARTA IL5 PATHWAY	IL 5 Signaling Pathway	https://www.gsea-msigdb.org/gsea/msigdb/human/geneset/BIOCARTA_IL5_PATHWAY.html
C2CP - BIOCARTA IL6 PATHWAY	IL 6 signaling pathway	https://www.gsea-msigdb.org/gsea/msigdb/human/geneset/BIOCARTA_IL6_PATHWAY.html
C2CP - BIOCARTA IL7 PATHWAY	IL-7 Signal Transduction	https://www.gsea-msigdb.org/gsea/msigdb/human/geneset/BIOCARTA_IL7_PATHWAY.html
C2CP - BIOCARTA INFLAM PATHWAY	Cytokines and Inflammatory Response	https://www.gsea-msigdb.org/gsea/msigdb/human/geneset/BIOCARTA_INFLAM_PATHWAY.html
C2CP - BIOCARTA INSULIN PATHWAY	Insulin Signaling Pathway	https://www.gsea-msigdb.org/gsea/msigdb/human/geneset/BIOCARTA_INSULIN_PATHWAY.html
C2CP - BIOCARTA INTEGRIN PATHWAY	Integrin Signaling Pathway	https://www.gsea-msigdb.org/gsea/msigdb/human/geneset/BIOCARTA_INTEGRIN_PATHWAY.html
C2CP - BIOCARTA INTRINSIC PATHWAY	Intrinsic Prothrombin Activation Pathway	https://www.gsea-msigdb.org/gsea/msigdb/human/geneset/BIOCARTA_INTRINSIC_PATHWAY.html
C2CP - BIOCARTA ION PATHWAY	Ion Channel and Phorbal Esters Signaling Pathway	https://www.gsea-msigdb.org/gsea/msigdb/human/geneset/BIOCARTA_ION_PATHWAY.html
C2CP - BIOCARTA IRES PATHWAY	Internal Ribosome entry pathway	https://www.gsea-msigdb.org/gsea/msigdb/human/geneset/BIOCARTA_IRES_PATHWAY.html
C2CP - BIOCARTA KERATINOCYTE PATHWAY	Keratinocyte Differentiation	https://www.gsea-msigdb.org/gsea/msigdb/human/geneset/BIOCARTA_KERATINOCYTE_PATHWAY.html
C2CP - BIOCARTA KREB PATHWAY	The Citric Acid Cycle	https://www.gsea-msigdb.org/gsea/msigdb/human/geneset/BIOCARTA_KREB_PATHWAY.html
C2CP - BIOCARTA LAIR PATHWAY	Cells and Molecules involved in local acute inflammatory response	https://www.gsea-msigdb.org/gsea/msigdb/human/geneset/BIOCARTA_LAIR_PATHWAY.html
C2CP - BIOCARTA LDL PATHWAY	Low-density lipoprotein (LDL) pathway during atherogenesis	https://www.gsea-msigdb.org/gsea/msigdb/human/geneset/BIOCARTA_LDL_PATHWAY.html
C2CP - BIOCARTA LECTIN PATHWAY	Lectin Induced Complement Pathway	https://www.gsea-msigdb.org/gsea/msigdb/human/geneset/BIOCARTA_LECTIN_PATHWAY.html
C2CP - BIOCARTA LEPTIN PATHWAY	Reversal of Insulin Resistance by Leptin	https://www.gsea-msigdb.org/gsea/msigdb/human/geneset/BIOCARTA_LEPTIN_PATHWAY.html
C2CP - BIOCARTA LIS1 PATHWAY	Lissencephaly gene (LIS1) in neuronal migration and development	https://www.gsea-msigdb.org/gsea/msigdb/human/geneset/BIOCARTA_LIS1_PATHWAY.html
C2CP - BIOCARTA LONGEVITY PATHWAY	The IGF-1 Receptor and Longevity	https://www.gsea-msigdb.org/gsea/msigdb/human/geneset/BIOCARTA_LONGEVITY_PATHWAY.html
C2CP - BIOCARTA LYMPHOCYTE PATHWAY	Adhesion Molecules on Lymphocyte	https://www.gsea-msigdb.org/gsea/msigdb/human/geneset/BIOCARTA_LYMPHOCYTE_PATHWAY.html
C2CP - BIOCARTA LYM PATHWAY	Adhesion and Diapedesis of Lymphocytes	https://www.gsea-msigdb.org/gsea/msigdb/human/geneset/BIOCARTA_LYM_PATHWAY.html
C2CP - BIOCARTA MALATEX PATHWAY	Shuttle for transfer of acetyl groups from mitochondria to the cytosol	https://www.gsea-msigdb.org/gsea/msigdb/human/geneset/BIOCARTA_MALATEX_PATHWAY.html
C2CP - BIOCARTA MAL PATHWAY	Role of MAL in Rho-Mediated Activation of SRF	https://www.gsea-msigdb.org/gsea/msigdb/human/geneset/BIOCARTA_MAL_PATHWAY.html
C2CP - BIOCARTA MAPK PATHWAY	MAPKinase Signaling Pathway	https://www.gsea-msigdb.org/gsea/msigdb/human/geneset/BIOCARTA_MAPK_PATHWAY.html
C2CP - BIOCARTA MCALPAIN PATHWAY	mCalpain and friends in Cell motility	https://www.gsea-msigdb.org/gsea/msigdb/human/geneset/BIOCARTA_MCALPAIN_PATHWAY.html
C2CP - BIOCARTA MCM PATHWAY	CDK Regulation of DNA Replication	https://www.gsea-msigdb.org/gsea/msigdb/human/geneset/BIOCARTA_MCM_PATHWAY.html
C2CP - BIOCARTA MEF2D PATHWAY	Role of MEF2D in T-cell Apoptosis	https://www.gsea-msigdb.org/gsea/msigdb/human/geneset/BIOCARTA_MEF2D_PATHWAY.html
C2CP - BIOCARTA MELANOCYTE PATHWAY	Melanocyte Development and Pigmentation Pathway	https://www.gsea-msigdb.org/gsea/msigdb/human/geneset/BIOCARTA_MELANOCYTE_PATHWAY.html
C2CP - BIOCARTA MET PATHWAY	Signaling of Hepatocyte Growth Factor Receptor	https://www.gsea-msigdb.org/gsea/msigdb/human/geneset/BIOCARTA_MET_PATHWAY.html
C2CP - BIOCARTA MHC PATHWAY	Antigen Processing and Presentation	https://www.gsea-msigdb.org/gsea/msigdb/human/geneset/BIOCARTA_MHC_PATHWAY.html
C2CP - BIOCARTA MITOCHONDRIA PATHWAY	Role of Mitochondria in Apoptotic Signaling	https://www.gsea-msigdb.org/gsea/msigdb/human/geneset/BIOCARTA_MITOCHONDRIA_PATHWAY.html
C2CP - BIOCARTA MITR PATHWAY	Signal Dependent Regulation of Myogenesis by Corepressor MITR	https://www.gsea-msigdb.org/gsea/msigdb/human/geneset/BIOCARTA_MITR_PATHWAY.html
C2CP - BIOCARTA MONOCYTE PATHWAY	Monocyte and its Surface Molecules	https://www.gsea-msigdb.org/gsea/msigdb/human/geneset/BIOCARTA_MONOCYTE_PATHWAY.html
C2CP - BIOCARTA MPR PATHWAY	How Progesterone Initiates the Oocyte Maturation	https://www.gsea-msigdb.org/gsea/msigdb/human/geneset/BIOCARTA_MPR_PATHWAY.html
C2CP - BIOCARTA MRP PATHWAY	Multi-Drug Resistance Factors	https://www.gsea-msigdb.org/gsea/msigdb/human/geneset/BIOCARTA_MRP_PATHWAY.html
C2CP - BIOCARTA MSP PATHWAY	Msp/Ron Receptor Signaling Pathway	https://www.gsea-msigdb.org/gsea/msigdb/human/geneset/BIOCARTA_MSP_PATHWAY.html
C2CP - BIOCARTA MTA3 PATHWAY	Downregulated of MTA-3 in ER-negative Breast Tumors	https://www.gsea-msigdb.org/gsea/msigdb/human/geneset/BIOCARTA_MTA3_PATHWAY.html
C2CP - BIOCARTA MTOR PATHWAY	mTOR Signaling Pathway	https://www.gsea-msigdb.org/gsea/msigdb/human/geneset/BIOCARTA_MTOR_PATHWAY.html
C2CP - BIOCARTA MYOSIN PATHWAY	PKC-catalyzed phosphorylation of inhibitory phosphoprotein of myosin phosphatase	https://www.gsea-msigdb.org/gsea/msigdb/human/geneset/BIOCARTA_MYOSIN_PATHWAY.html
C2CP - BIOCARTA NDKDYNAMIN PATHWAY	Endocytotic role of NDK, Phosphins and Dynamin	https://www.gsea-msigdb.org/gsea/msigdb/human/geneset/BIOCARTA_NDKDYNAMIN_PATHWAY.html
C2CP - BIOCARTA NEUTROPHIL PATHWAY	Neutrophil and Its Surface Molecules	https://www.gsea-msigdb.org/gsea/msigdb/human/geneset/BIOCARTA_NEUTROPHIL_PATHWAY.html
C2CP - BIOCARTA NFAT PATHWAY	NFAT and Hypertrophy of the heart (Transcription in the broken heart)	https://www.gsea-msigdb.org/gsea/msigdb/human/geneset/BIOCARTA_NFAT_PATHWAY.html
C2CP - BIOCARTA NFKB PATHWAY	NF-kB Signaling Pathway	https://www.gsea-msigdb.org/gsea/msigdb/human/geneset/BIOCARTA_NFKB_PATHWAY.html
C2CP - BIOCARTA NGF PATHWAY	Nerve growth factor pathway (NGF)	https://www.gsea-msigdb.org/gsea/msigdb/human/geneset/BIOCARTA_NGF_PATHWAY.html
C2CP - BIOCARTA NKCELLS PATHWAY	Ras-Independent pathway in NK cell-mediated cytotoxicity	https://www.gsea-msigdb.org/gsea/msigdb/human/geneset/BIOCARTA_NKCELLS_PATHWAY.html
C2CP - BIOCARTA NKT PATHWAY	Selective expression of chemokine receptors during T-cell polarization	https://www.gsea-msigdb.org/gsea/msigdb/human/geneset/BIOCARTA_NKT_PATHWAY.html
C2CP - BIOCARTA NO1 PATHWAY	Actions of Nitric Oxide in the Heart	https://www.gsea-msigdb.org/gsea/msigdb/human/geneset/BIOCARTA_NO1_PATHWAY.html
C2CP - BIOCARTA NO2IL12 PATHWAY	NO2-dependent IL 12 Pathway in NK cells	https://www.gsea-msigdb.org/gsea/msigdb/human/geneset/BIOCARTA_NO2IL12_PATHWAY.html
C2CP - BIOCARTA NOS1 PATHWAY	Nitric Oxide Signaling Pathway	https://www.gsea-msigdb.org/gsea/msigdb/human/geneset/BIOCARTA_NOS1_PATHWAY.html
C2CP - BIOCARTA NOTCH PATHWAY	Proteolysis and Signaling Pathway of Notch	https://www.gsea-msigdb.org/gsea/msigdb/human/geneset/BIOCARTA_NOTCH_PATHWAY.html
C2CP - BIOCARTA NPC PATHWAY	Mechanism of Protein Import into the Nucleus	https://www.gsea-msigdb.org/gsea/msigdb/human/geneset/BIOCARTA_NPC_PATHWAY.html
C2CP - BIOCARTA NPP1 PATHWAY	Regulators of Bone Mineralization	https://www.gsea-msigdb.org/gsea/msigdb/human/geneset/BIOCARTA_NPP1_PATHWAY.html
C2CP - BIOCARTA NTHI PATHWAY	NFkB activation by Nontypeable Hemophilus influenzae	https://www.gsea-msigdb.org/gsea/msigdb/human/geneset/BIOCARTA_NTHI_PATHWAY.html
C2CP - BIOCARTA NUCLEARRS PATHWAY	Nuclear Receptors in Lipid Metabolism and Toxicity	https://www.gsea-msigdb.org/gsea/msigdb/human/geneset/BIOCARTA_NUCLEARRS_PATHWAY.html
C2CP - BIOCARTA P27 PATHWAY	Regulation of p27 Phosphorylation during Cell Cycle Progression	https://www.gsea-msigdb.org/gsea/msigdb/human/geneset/BIOCARTA_P27_PATHWAY.html
C2CP - BIOCARTA P35ALZHEIMERS PATHWAY	Deregulation of CDK5 in Alzheimers Disease	https://www.gsea-msigdb.org/gsea/msigdb/human/geneset/BIOCARTA_P35ALZHEIMERS_PATHWAY.html
C2CP - BIOCARTA P38MAPK PATHWAY	p38 MAPK Signaling Pathway	https://www.gsea-msigdb.org/gsea/msigdb/human/geneset/BIOCARTA_P38MAPK_PATHWAY.html
C2CP - BIOCARTA P53HYPOXIA PATHWAY	Hypoxia and p53 in the Cardiovascular system	https://www.gsea-msigdb.org/gsea/msigdb/human/geneset/BIOCARTA_P53HYPOXIA_PATHWAY.html
C2CP - BIOCARTA P53 PATHWAY	p53 Signaling Pathway	https://www.gsea-msigdb.org/gsea/msigdb/human/geneset/BIOCARTA_P53_PATHWAY.html
C2CP - BIOCARTA PAR1 PATHWAY	Thrombin signaling and protease-activated receptors	https://www.gsea-msigdb.org/gsea/msigdb/human/geneset/BIOCARTA_PAR1_PATHWAY.html
C2CP - BIOCARTA PARKIN PATHWAY	Role of Parkin in the Ubiquitin-Proteasomal Pathway	https://www.gsea-msigdb.org/gsea/msigdb/human/geneset/BIOCARTA_PARKIN_PATHWAY.html
C2CP - BIOCARTA PCAF PATHWAY	The information-processing pathway at the IFN-beta enhancer	https://www.gsea-msigdb.org/gsea/msigdb/human/geneset/BIOCARTA_PCAF_PATHWAY.html
C2CP - BIOCARTA PDGF PATHWAY	PDGF Signaling Pathway	https://www.gsea-msigdb.org/gsea/msigdb/human/geneset/BIOCARTA_PDGF_PATHWAY.html
C2CP - BIOCARTA PDZS PATHWAY	Synaptic Proteins at the Synaptic Junction	https://www.gsea-msigdb.org/gsea/msigdb/human/geneset/BIOCARTA_PDZS_PATHWAY.html
C2CP - BIOCARTA PELP1 PATHWAY	Pelp1 Modulation of Estrogen Receptor Activity	https://www.gsea-msigdb.org/gsea/msigdb/human/geneset/BIOCARTA_PELP1_PATHWAY.html
C2CP - BIOCARTA PEPI PATHWAY	Proepithelin Conversion to Epithelin and Wound Repair Control	https://www.gsea-msigdb.org/gsea/msigdb/human/geneset/BIOCARTA_PEPI_PATHWAY.html
C2CP - BIOCARTA PGC1A PATHWAY	Regulation of PGC-1a	https://www.gsea-msigdb.org/gsea/msigdb/human/geneset/BIOCARTA_PGC1A_PATHWAY.html
C2CP - BIOCARTA PITX2 PATHWAY	Multi-step Regulation of Transcription by Pitx2	https://www.gsea-msigdb.org/gsea/msigdb/human/geneset/BIOCARTA_PITX2_PATHWAY.html
C2CP - BIOCARTA PKC PATHWAY	Activation of PKC through G protein coupled receptor	https://www.gsea-msigdb.org/gsea/msigdb/human/geneset/BIOCARTA_PKC_PATHWAY.html
C2CP - BIOCARTA PLATELETAPP PATHWAY	Platelet Amyloid Precursor Protein Pathway	https://www.gsea-msigdb.org/gsea/msigdb/human/geneset/BIOCARTA_PLATELETAPP_PATHWAY.html
C2CP - BIOCARTA PLCD PATHWAY	Phospholipase C d1 in phospholipid associated cell signaling	https://www.gsea-msigdb.org/gsea/msigdb/human/geneset/BIOCARTA_PLCD_PATHWAY.html
C2CP - BIOCARTA PLCE PATHWAY	Phospholipase C-epsilon pathway	https://www.gsea-msigdb.org/gsea/msigdb/human/geneset/BIOCARTA_PLCE_PATHWAY.html
C2CP - BIOCARTA PLC PATHWAY	Phospholipase C Signaling Pathway	https://www.gsea-msigdb.org/gsea/msigdb/human/geneset/BIOCARTA_PLC_PATHWAY.html
C2CP - BIOCARTA PLK3 PATHWAY	Regulation of cell cycle progression by Plk3	https://www.gsea-msigdb.org/gsea/msigdb/human/geneset/BIOCARTA_PLK3_PATHWAY.html
C2CP - BIOCARTA PML PATHWAY	Regulation of transcriptional activity by PML	https://www.gsea-msigdb.org/gsea/msigdb/human/geneset/BIOCARTA_PML_PATHWAY.html
C2CP - BIOCARTA PPARA PATHWAY	Mechanism of Gene Regulation by Peroxisome Proliferators via PPARa(alpha)	https://www.gsea-msigdb.org/gsea/msigdb/human/geneset/BIOCARTA_PPARA_PATHWAY.html
C2CP - BIOCARTA PPARG PATHWAY	Role of PPAR-gamma Coactivators in Obesity and Thermogenesis	https://www.gsea-msigdb.org/gsea/msigdb/human/geneset/BIOCARTA_PPARG_PATHWAY.html
C2CP - BIOCARTA PRC2 PATHWAY	The PRC2 Complex Sets Long-term Gene Silencing Through Modification of Histone Tails	https://www.gsea-msigdb.org/gsea/msigdb/human/geneset/BIOCARTA_PRC2_PATHWAY.html
C2CP - BIOCARTA PRION PATHWAY	Prion Pathway	https://www.gsea-msigdb.org/gsea/msigdb/human/geneset/BIOCARTA_PRION_PATHWAY.html
C2CP - BIOCARTA PROTEASOME PATHWAY	Proteasome Complex	https://www.gsea-msigdb.org/gsea/msigdb/human/geneset/BIOCARTA_PROTEASOME_PATHWAY.html
C2CP - BIOCARTA PS1 PATHWAY	Presenilin action in Notch and Wnt signaling	https://www.gsea-msigdb.org/gsea/msigdb/human/geneset/BIOCARTA_PS1_PATHWAY.html
C2CP - BIOCARTA PTC1 PATHWAY	Sonic Hedgehog (SHH) Receptor Ptc1 Regulates cell cycle	https://www.gsea-msigdb.org/gsea/msigdb/human/geneset/BIOCARTA_PTC1_PATHWAY.html
C2CP - BIOCARTA PTDINS PATHWAY	Phosphoinositides and their downstream targets.	https://www.gsea-msigdb.org/gsea/msigdb/human/geneset/BIOCARTA_PTDINS_PATHWAY.html
C2CP - BIOCARTA PTEN PATHWAY	PTEN dependent cell cycle arrest and apoptosis	https://www.gsea-msigdb.org/gsea/msigdb/human/geneset/BIOCARTA_PTEN_PATHWAY.html
C2CP - BIOCARTA PYK2 PATHWAY	Links between Pyk2 and Map Kinases	https://www.gsea-msigdb.org/gsea/msigdb/human/geneset/BIOCARTA_PYK2_PATHWAY.html
C2CP - BIOCARTA RAB PATHWAY	Rab GTPases Mark Targets In The Endocytotic Machinery	https://www.gsea-msigdb.org/gsea/msigdb/human/geneset/BIOCARTA_RAB_PATHWAY.html
C2CP - BIOCARTA RAC1 PATHWAY	Rac 1 cell motility signaling pathway	https://www.gsea-msigdb.org/gsea/msigdb/human/geneset/BIOCARTA_RAC1_PATHWAY.html
C2CP - BIOCARTA RACCYCD PATHWAY	Influence of Ras and Rho proteins on G1 to S Transition	https://www.gsea-msigdb.org/gsea/msigdb/human/geneset/BIOCARTA_RACCYCD_PATHWAY.html
C2CP - BIOCARTA RACC PATHWAY	Ion Channels and Their Functional Role in Vascular Endothelium	https://www.gsea-msigdb.org/gsea/msigdb/human/geneset/BIOCARTA_RACC_PATHWAY.html
C2CP - BIOCARTA RANBP2 PATHWAY	Sumoylation by RanBP2 Regulates Transcriptional Repression	https://www.gsea-msigdb.org/gsea/msigdb/human/geneset/BIOCARTA_RANBP2_PATHWAY.html
C2CP - BIOCARTA RANKL PATHWAY	Bone Remodelling	https://www.gsea-msigdb.org/gsea/msigdb/human/geneset/BIOCARTA_RANKL_PATHWAY.html
C2CP - BIOCARTA RANMS PATHWAY	Role of Ran in mitotic spindle regulation	https://www.gsea-msigdb.org/gsea/msigdb/human/geneset/BIOCARTA_RANMS_PATHWAY.html
C2CP - BIOCARTA RAN PATHWAY	Cycling of Ran in nucleocytoplasmic transport	https://www.gsea-msigdb.org/gsea/msigdb/human/geneset/BIOCARTA_RAN_PATHWAY.html
C2CP - BIOCARTA RARRXR PATHWAY	Nuclear receptors coordinate the activities of chromatin remodeling complexes and coactivators to facilitate initiation of transcription in carcinoma cells	https://www.gsea-msigdb.org/gsea/msigdb/human/geneset/BIOCARTA_RARRXR_PATHWAY.html
C2CP - BIOCARTA RAS PATHWAY	Ras Signaling Pathway	https://www.gsea-msigdb.org/gsea/msigdb/human/geneset/BIOCARTA_RAS_PATHWAY.html
C2CP - BIOCARTA RB PATHWAY	RB Tumor Suppressor/Checkpoint Signaling in response to DNA damage	https://www.gsea-msigdb.org/gsea/msigdb/human/geneset/BIOCARTA_RB_PATHWAY.html
C2CP - BIOCARTA RECK PATHWAY	Inhibition of Matrix Metalloproteinases	https://www.gsea-msigdb.org/gsea/msigdb/human/geneset/BIOCARTA_RECK_PATHWAY.html
C2CP - BIOCARTA REELIN PATHWAY	Reelin Signaling Pathway	https://www.gsea-msigdb.org/gsea/msigdb/human/geneset/BIOCARTA_REELIN_PATHWAY.html
C2CP - BIOCARTA RELA PATHWAY	Acetylation and Deacetylation of RelA in The Nucleus	https://www.gsea-msigdb.org/gsea/msigdb/human/geneset/BIOCARTA_RELA_PATHWAY.html
C2CP - BIOCARTA RHODOPSIN PATHWAY	Visual Signal Transduction	https://www.gsea-msigdb.org/gsea/msigdb/human/geneset/BIOCARTA_RHODOPSIN_PATHWAY.html
C2CP - BIOCARTA RHO PATHWAY	Rho cell motility signaling pathway	https://www.gsea-msigdb.org/gsea/msigdb/human/geneset/BIOCARTA_RHO_PATHWAY.html
C2CP - BIOCARTA RNAPOL3 PATHWAY	RNA polymerase III transcription	https://www.gsea-msigdb.org/gsea/msigdb/human/geneset/BIOCARTA_RNAPOL3_PATHWAY.html
C2CP - BIOCARTA RNA PATHWAY	Double Stranded RNA Induced Gene Expression	https://www.gsea-msigdb.org/gsea/msigdb/human/geneset/BIOCARTA_RNA_PATHWAY.html
C2CP - BIOCARTA S1P PATHWAY	SREBP control of lipid synthesis	https://www.gsea-msigdb.org/gsea/msigdb/human/geneset/BIOCARTA_S1P_PATHWAY.html
C2CP - BIOCARTA SALMONELLA PATHWAY	How does salmonella hijack a cell	https://www.gsea-msigdb.org/gsea/msigdb/human/geneset/BIOCARTA_SALMONELLA_PATHWAY.html
C2CP - BIOCARTA SAM68 PATHWAY	Regulation of Splicing through Sam68	https://www.gsea-msigdb.org/gsea/msigdb/human/geneset/BIOCARTA_SAM68_PATHWAY.html
C2CP - BIOCARTA SARS PATHWAY	SARS Coronavirus Protease	https://www.gsea-msigdb.org/gsea/msigdb/human/geneset/BIOCARTA_SARS_PATHWAY.html
C2CP - BIOCARTA SET PATHWAY	Granzyme A mediated Apoptosis Pathway	https://www.gsea-msigdb.org/gsea/msigdb/human/geneset/BIOCARTA_SET_PATHWAY.html
C2CP - BIOCARTA SHH PATHWAY	Sonic Hedgehog (Shh) Pathway	https://www.gsea-msigdb.org/gsea/msigdb/human/geneset/BIOCARTA_SHH_PATHWAY.html
C2CP - BIOCARTA SKP2E2F PATHWAY	E2F1 Destruction Pathway	https://www.gsea-msigdb.org/gsea/msigdb/human/geneset/BIOCARTA_SKP2E2F_PATHWAY.html
C2CP - BIOCARTA SLRP PATHWAY	Small Leucine-rich Proteoglycan (SLRP) molecules	https://www.gsea-msigdb.org/gsea/msigdb/human/geneset/BIOCARTA_SLRP_PATHWAY.html
C2CP - BIOCARTA SM PATHWAY	Spliceosomal Assembly	https://www.gsea-msigdb.org/gsea/msigdb/human/geneset/BIOCARTA_SM_PATHWAY.html
C2CP - BIOCARTA SODD PATHWAY	SODD/TNFR1 Signaling Pathway	https://www.gsea-msigdb.org/gsea/msigdb/human/geneset/BIOCARTA_SODD_PATHWAY.html
C2CP - BIOCARTA SPPA PATHWAY	Aspirin Blocks Signaling Pathway Involved in Platelet Activation	https://www.gsea-msigdb.org/gsea/msigdb/human/geneset/BIOCARTA_SPPA_PATHWAY.html
C2CP - BIOCARTA SPRY PATHWAY	Sprouty regulation of tyrosine kinase signals	https://www.gsea-msigdb.org/gsea/msigdb/human/geneset/BIOCARTA_SPRY_PATHWAY.html
C2CP - BIOCARTA SRCRPTP PATHWAY	Activation of Src by Protein-tyrosine phosphatase alpha	https://www.gsea-msigdb.org/gsea/msigdb/human/geneset/BIOCARTA_SRCRPTP_PATHWAY.html
C2CP - BIOCARTA STAT3 PATHWAY	Stat3 Signaling Pathway	https://www.gsea-msigdb.org/gsea/msigdb/human/geneset/BIOCARTA_STAT3_PATHWAY.html
C2CP - BIOCARTA STATHMIN PATHWAY	Stathmin and breast cancer resistance to antimicrotubule agents	https://www.gsea-msigdb.org/gsea/msigdb/human/geneset/BIOCARTA_STATHMIN_PATHWAY.html
C2CP - BIOCARTA STEM PATHWAY	Regulation of hematopoiesis by cytokines	https://www.gsea-msigdb.org/gsea/msigdb/human/geneset/BIOCARTA_STEM_PATHWAY.html
C2CP - BIOCARTA STRESS PATHWAY	TNF/Stress Related Signaling	https://www.gsea-msigdb.org/gsea/msigdb/human/geneset/BIOCARTA_STRESS_PATHWAY.html
C2CP - BIOCARTA SUMO PATHWAY	Basic Mechanisms of SUMOylation	https://www.gsea-msigdb.org/gsea/msigdb/human/geneset/BIOCARTA_SUMO_PATHWAY.html
C2CP - BIOCARTA TALL1 PATHWAY	TACI and BCMA stimulation of B cell immune responses.	https://www.gsea-msigdb.org/gsea/msigdb/human/geneset/BIOCARTA_TALL1_PATHWAY.html
C2CP - BIOCARTA TCAPOPTOSIS PATHWAY	HIV Induced T Cell Apoptosis	https://www.gsea-msigdb.org/gsea/msigdb/human/geneset/BIOCARTA_TCAPOPTOSIS_PATHWAY.html
C2CP - BIOCARTA TCRA PATHWAY	Lck and Fyn tyrosine kinases in initiation of TCR Activation	https://www.gsea-msigdb.org/gsea/msigdb/human/geneset/BIOCARTA_TCRA_PATHWAY.html
C2CP - BIOCARTA TCR PATHWAY	T Cell Receptor Signaling Pathway	https://www.gsea-msigdb.org/gsea/msigdb/human/geneset/BIOCARTA_TCR_PATHWAY.html
C2CP - BIOCARTA TCYTOTOXIC PATHWAY	T Cytotoxic Cell Surface Molecules	https://www.gsea-msigdb.org/gsea/msigdb/human/geneset/BIOCARTA_TCYTOTOXIC_PATHWAY.html
C2CP - BIOCARTA TEL PATHWAY	Telomeres, Telomerase, Cellular Aging, and Immortality	https://www.gsea-msigdb.org/gsea/msigdb/human/geneset/BIOCARTA_TEL_PATHWAY.html
C2CP - BIOCARTA TERC PATHWAY	Overview of telomerase RNA component gene hTerc Transcriptional Regulation	https://www.gsea-msigdb.org/gsea/msigdb/human/geneset/BIOCARTA_TERC_PATHWAY.html
C2CP - BIOCARTA TERT PATHWAY	Overview of telomerase protein component gene hTert Transcriptional Regulation	https://www.gsea-msigdb.org/gsea/msigdb/human/geneset/BIOCARTA_TERT_PATHWAY.html
C2CP - BIOCARTA TFF PATHWAY	Trefoil Factors Initiate Mucosal Healing	https://www.gsea-msigdb.org/gsea/msigdb/human/geneset/BIOCARTA_TFF_PATHWAY.html
C2CP - BIOCARTA TGFB PATHWAY	TGF beta signaling pathway	https://www.gsea-msigdb.org/gsea/msigdb/human/geneset/BIOCARTA_TGFB_PATHWAY.html
C2CP - BIOCARTA TH1TH2 PATHWAY	Th1/Th2 Differentiation	https://www.gsea-msigdb.org/gsea/msigdb/human/geneset/BIOCARTA_TH1TH2_PATHWAY.html
C2CP - BIOCARTA THELPER PATHWAY	T Helper Cell Surface Molecules	https://www.gsea-msigdb.org/gsea/msigdb/human/geneset/BIOCARTA_THELPER_PATHWAY.html
C2CP - BIOCARTA TID PATHWAY	Chaperones modulate interferon Signaling Pathway	https://www.gsea-msigdb.org/gsea/msigdb/human/geneset/BIOCARTA_TID_PATHWAY.html
C2CP - BIOCARTA TNFR1 PATHWAY	TNFR1 Signaling Pathway	https://www.gsea-msigdb.org/gsea/msigdb/human/geneset/BIOCARTA_TNFR1_PATHWAY.html
C2CP - BIOCARTA TNFR2 PATHWAY	TNFR2 Signaling Pathway	https://www.gsea-msigdb.org/gsea/msigdb/human/geneset/BIOCARTA_TNFR2_PATHWAY.html
C2CP - BIOCARTA TOB1 PATHWAY	Role of Tob in T-cell activation	https://www.gsea-msigdb.org/gsea/msigdb/human/geneset/BIOCARTA_TOB1_PATHWAY.html
C2CP - BIOCARTA TOLL PATHWAY	Toll-Like Receptor Pathway	https://www.gsea-msigdb.org/gsea/msigdb/human/geneset/BIOCARTA_TOLL_PATHWAY.html
C2CP - BIOCARTA TPO PATHWAY	TPO Signaling Pathway	https://www.gsea-msigdb.org/gsea/msigdb/human/geneset/BIOCARTA_TPO_PATHWAY.html
C2CP - BIOCARTA TRKA PATHWAY	Trka Receptor Signaling Pathway	https://www.gsea-msigdb.org/gsea/msigdb/human/geneset/BIOCARTA_TRKA_PATHWAY.html
C2CP - BIOCARTA TSP1 PATHWAY	TSP-1 Induced Apoptosis in Microvascular Endothelial Cell	https://www.gsea-msigdb.org/gsea/msigdb/human/geneset/BIOCARTA_TSP1_PATHWAY.html
C2CP - BIOCARTA TUBBY PATHWAY	G-Protein Signaling Through Tubby Proteins	https://www.gsea-msigdb.org/gsea/msigdb/human/geneset/BIOCARTA_TUBBY_PATHWAY.html
C2CP - BIOCARTA UCALPAIN PATHWAY	uCalpain and friends in Cell spread	https://www.gsea-msigdb.org/gsea/msigdb/human/geneset/BIOCARTA_UCALPAIN_PATHWAY.html
C2CP - BIOCARTA VDR PATHWAY	Control of Gene Expression by Vitamin D Receptor	https://www.gsea-msigdb.org/gsea/msigdb/human/geneset/BIOCARTA_VDR_PATHWAY.html
C2CP - BIOCARTA VEGF PATHWAY	VEGF, Hypoxia, and Angiogenesis	https://www.gsea-msigdb.org/gsea/msigdb/human/geneset/BIOCARTA_VEGF_PATHWAY.html
C2CP - BIOCARTA VIP PATHWAY	Neuropeptides VIP and PACAP inhibit the apoptosis of activated T cells	https://www.gsea-msigdb.org/gsea/msigdb/human/geneset/BIOCARTA_VIP_PATHWAY.html
C2CP - BIOCARTA VITCB PATHWAY	Vitamin C in the Brain	https://www.gsea-msigdb.org/gsea/msigdb/human/geneset/BIOCARTA_VITCB_PATHWAY.html
C2CP - BIOCARTA VOBESITY PATHWAY	Visceral Fat Deposits and the Metabolic Syndrome	https://www.gsea-msigdb.org/gsea/msigdb/human/geneset/BIOCARTA_VOBESITY_PATHWAY.html
C2CP - BIOCARTA WNT PATHWAY	WNT Signaling Pathway	https://www.gsea-msigdb.org/gsea/msigdb/human/geneset/BIOCARTA_WNT_PATHWAY.html
C2CP - KEGG ABC TRANSPORTERS	ABC transporters	https://www.gsea-msigdb.org/gsea/msigdb/human/geneset/KEGG_ABC_TRANSPORTERS.html
C2CP - KEGG ACUTE MYELOID LEUKEMIA	Acute myeloid leukemia	https://www.gsea-msigdb.org/gsea/msigdb/human/geneset/KEGG_ACUTE_MYELOID_LEUKEMIA.html
C2CP - KEGG ADHERENS JUNCTION	Adherens junction	https://www.gsea-msigdb.org/gsea/msigdb/human/geneset/KEGG_ADHERENS_JUNCTION.html
C2CP - KEGG ADIPOCYTOKINE SIGNALING PATHWAY	Adipocytokine signaling pathway	https://www.gsea-msigdb.org/gsea/msigdb/human/geneset/KEGG_ADIPOCYTOKINE_SIGNALING_PATHWAY.html
C2CP - KEGG ALANINE ASPARTATE AND GLUTAMATE METABOLISM	Alanine, aspartate and glutamate metabolism	https://www.gsea-msigdb.org/gsea/msigdb/human/geneset/KEGG_ALANINE_ASPARTATE_AND_GLUTAMATE_METABOLISM.html
C2CP - KEGG ALDOSTERONE REGULATED SODIUM REABSORPTION	Aldosterone-regulated sodium reabsorption	https://www.gsea-msigdb.org/gsea/msigdb/human/geneset/KEGG_ALDOSTERONE_REGULATED_SODIUM_REABSORPTION.html
C2CP - KEGG ALLOGRAFT REJECTION	Allograft rejection	https://www.gsea-msigdb.org/gsea/msigdb/human/geneset/KEGG_ALLOGRAFT_REJECTION.html
C2CP - KEGG ALPHA LINOLENIC ACID METABOLISM	alpha-Linolenic acid metabolism	https://www.gsea-msigdb.org/gsea/msigdb/human/geneset/KEGG_ALPHA_LINOLENIC_ACID_METABOLISM.html
C2CP - KEGG ALZHEIMERS DISEASE	Alzheimer's disease	https://www.gsea-msigdb.org/gsea/msigdb/human/geneset/KEGG_ALZHEIMERS_DISEASE.html
C2CP - KEGG AMINOACYL TRNA BIOSYNTHESIS	Aminoacyl-tRNA biosynthesis	https://www.gsea-msigdb.org/gsea/msigdb/human/geneset/KEGG_AMINOACYL_TRNA_BIOSYNTHESIS.html
C2CP - KEGG AMINO SUGAR AND NUCLEOTIDE SUGAR METABOLISM	Amino sugar and nucleotide sugar metabolism	https://www.gsea-msigdb.org/gsea/msigdb/human/geneset/KEGG_AMINO_SUGAR_AND_NUCLEOTIDE_SUGAR_METABOLISM.html
C2CP - KEGG AMYOTROPHIC LATERAL SCLEROSIS ALS	Amyotrophic lateral sclerosis (ALS)	https://www.gsea-msigdb.org/gsea/msigdb/human/geneset/KEGG_AMYOTROPHIC_LATERAL_SCLEROSIS_ALS.html
C2CP - KEGG ANTIGEN PROCESSING AND PRESENTATION	Antigen processing and presentation	https://www.gsea-msigdb.org/gsea/msigdb/human/geneset/KEGG_ANTIGEN_PROCESSING_AND_PRESENTATION.html
C2CP - KEGG APOPTOSIS	Apoptosis	https://www.gsea-msigdb.org/gsea/msigdb/human/geneset/KEGG_APOPTOSIS.html
C2CP - KEGG ARACHIDONIC ACID METABOLISM	Arachidonic acid metabolism	https://www.gsea-msigdb.org/gsea/msigdb/human/geneset/KEGG_ARACHIDONIC_ACID_METABOLISM.html
C2CP - KEGG ARGININE AND PROLINE METABOLISM	Arginine and proline metabolism	https://www.gsea-msigdb.org/gsea/msigdb/human/geneset/KEGG_ARGININE_AND_PROLINE_METABOLISM.html
C2CP - KEGG ARRHYTHMOGENIC RIGHT VENTRICULAR CARDIOMYOPATHY ARVC	Arrhythmogenic right ventricular cardiomyopathy (ARVC)	https://www.gsea-msigdb.org/gsea/msigdb/human/geneset/KEGG_ARRHYTHMOGENIC_RIGHT_VENTRICULAR_CARDIOMYOPATHY_ARVC.html
C2CP - KEGG ASCORBATE AND ALDARATE METABOLISM	Ascorbate and aldarate metabolism	https://www.gsea-msigdb.org/gsea/msigdb/human/geneset/KEGG_ASCORBATE_AND_ALDARATE_METABOLISM.html
C2CP - KEGG ASTHMA	Asthma	https://www.gsea-msigdb.org/gsea/msigdb/human/geneset/KEGG_ASTHMA.html
C2CP - KEGG AUTOIMMUNE THYROID DISEASE	Autoimmune thyroid disease	https://www.gsea-msigdb.org/gsea/msigdb/human/geneset/KEGG_AUTOIMMUNE_THYROID_DISEASE.html
C2CP - KEGG AXON GUIDANCE	Axon guidance	https://www.gsea-msigdb.org/gsea/msigdb/human/geneset/KEGG_AXON_GUIDANCE.html
C2CP - KEGG BASAL CELL CARCINOMA	Basal cell carcinoma	https://www.gsea-msigdb.org/gsea/msigdb/human/geneset/KEGG_BASAL_CELL_CARCINOMA.html
C2CP - KEGG BASAL TRANSCRIPTION FACTORS	Basal transcription factors	https://www.gsea-msigdb.org/gsea/msigdb/human/geneset/KEGG_BASAL_TRANSCRIPTION_FACTORS.html
C2CP - KEGG BASE EXCISION REPAIR	Base excision repair	https://www.gsea-msigdb.org/gsea/msigdb/human/geneset/KEGG_BASE_EXCISION_REPAIR.html
C2CP - KEGG BETA ALANINE METABOLISM	beta-Alanine metabolism	https://www.gsea-msigdb.org/gsea/msigdb/human/geneset/KEGG_BETA_ALANINE_METABOLISM.html
C2CP - KEGG BIOSYNTHESIS OF UNSATURATED FATTY ACIDS	Biosynthesis of unsaturated fatty acids	https://www.gsea-msigdb.org/gsea/msigdb/human/geneset/KEGG_BIOSYNTHESIS_OF_UNSATURATED_FATTY_ACIDS.html
C2CP - KEGG BLADDER CANCER	Bladder cancer	https://www.gsea-msigdb.org/gsea/msigdb/human/geneset/KEGG_BLADDER_CANCER.html
C2CP - KEGG BUTANOATE METABOLISM	Butanoate metabolism	https://www.gsea-msigdb.org/gsea/msigdb/human/geneset/KEGG_BUTANOATE_METABOLISM.html
C2CP - KEGG B CELL RECEPTOR SIGNALING PATHWAY	B cell receptor signaling pathway	https://www.gsea-msigdb.org/gsea/msigdb/human/geneset/KEGG_B_CELL_RECEPTOR_SIGNALING_PATHWAY.html
C2CP - KEGG CALCIUM SIGNALING PATHWAY	Calcium signaling pathway	https://www.gsea-msigdb.org/gsea/msigdb/human/geneset/KEGG_CALCIUM_SIGNALING_PATHWAY.html
C2CP - KEGG CARDIAC MUSCLE CONTRACTION	Cardiac muscle contraction	https://www.gsea-msigdb.org/gsea/msigdb/human/geneset/KEGG_CARDIAC_MUSCLE_CONTRACTION.html
C2CP - KEGG CELL ADHESION MOLECULES CAMS	Cell adhesion molecules (CAMs)	https://www.gsea-msigdb.org/gsea/msigdb/human/geneset/KEGG_CELL_ADHESION_MOLECULES_CAMS.html
C2CP - KEGG CELL CYCLE	Cell cycle	https://www.gsea-msigdb.org/gsea/msigdb/human/geneset/KEGG_CELL_CYCLE.html
C2CP - KEGG CHEMOKINE SIGNALING PATHWAY	Chemokine signaling pathway	https://www.gsea-msigdb.org/gsea/msigdb/human/geneset/KEGG_CHEMOKINE_SIGNALING_PATHWAY.html
C2CP - KEGG CHRONIC MYELOID LEUKEMIA	Chronic myeloid leukemia	https://www.gsea-msigdb.org/gsea/msigdb/human/geneset/KEGG_CHRONIC_MYELOID_LEUKEMIA.html
C2CP - KEGG CIRCADIAN RHYTHM MAMMAL	Circadian rhythm - mammal	https://www.gsea-msigdb.org/gsea/msigdb/human/geneset/KEGG_CIRCADIAN_RHYTHM_MAMMAL.html
C2CP - KEGG CITRATE CYCLE TCA CYCLE	Citrate cycle (TCA cycle)	https://www.gsea-msigdb.org/gsea/msigdb/human/geneset/KEGG_CITRATE_CYCLE_TCA_CYCLE.html
C2CP - KEGG COLORECTAL CANCER	Colorectal cancer	https://www.gsea-msigdb.org/gsea/msigdb/human/geneset/KEGG_COLORECTAL_CANCER.html
C2CP - KEGG COMPLEMENT AND COAGULATION CASCADES	Complement and coagulation cascades	https://www.gsea-msigdb.org/gsea/msigdb/human/geneset/KEGG_COMPLEMENT_AND_COAGULATION_CASCADES.html
C2CP - KEGG CYSTEINE AND METHIONINE METABOLISM	Cysteine and methionine metabolism	https://www.gsea-msigdb.org/gsea/msigdb/human/geneset/KEGG_CYSTEINE_AND_METHIONINE_METABOLISM.html
C2CP - KEGG CYTOKINE CYTOKINE RECEPTOR INTERACTION	Cytokine-cytokine receptor interaction	https://www.gsea-msigdb.org/gsea/msigdb/human/geneset/KEGG_CYTOKINE_CYTOKINE_RECEPTOR_INTERACTION.html
C2CP - KEGG CYTOSOLIC DNA SENSING PATHWAY	Cytosolic DNA-sensing pathway	https://www.gsea-msigdb.org/gsea/msigdb/human/geneset/KEGG_CYTOSOLIC_DNA_SENSING_PATHWAY.html
C2CP - KEGG DILATED CARDIOMYOPATHY	Dilated cardiomyopathy	https://www.gsea-msigdb.org/gsea/msigdb/human/geneset/KEGG_DILATED_CARDIOMYOPATHY.html
C2CP - KEGG DNA REPLICATION	DNA replication	https://www.gsea-msigdb.org/gsea/msigdb/human/geneset/KEGG_DNA_REPLICATION.html
C2CP - KEGG DORSO VENTRAL AXIS FORMATION	Dorso-ventral axis formation	https://www.gsea-msigdb.org/gsea/msigdb/human/geneset/KEGG_DORSO_VENTRAL_AXIS_FORMATION.html
C2CP - KEGG DRUG METABOLISM CYTOCHROME P450	Drug metabolism - cytochrome P450	https://www.gsea-msigdb.org/gsea/msigdb/human/geneset/KEGG_DRUG_METABOLISM_CYTOCHROME_P450.html
C2CP - KEGG DRUG METABOLISM OTHER ENZYMES	Drug metabolism - other enzymes	https://www.gsea-msigdb.org/gsea/msigdb/human/geneset/KEGG_DRUG_METABOLISM_OTHER_ENZYMES.html
C2CP - KEGG ECM RECEPTOR INTERACTION	ECM-receptor interaction	https://www.gsea-msigdb.org/gsea/msigdb/human/geneset/KEGG_ECM_RECEPTOR_INTERACTION.html
C2CP - KEGG ENDOCYTOSIS	Endocytosis	https://www.gsea-msigdb.org/gsea/msigdb/human/geneset/KEGG_ENDOCYTOSIS.html
C2CP - KEGG ENDOMETRIAL CANCER	Endometrial cancer	https://www.gsea-msigdb.org/gsea/msigdb/human/geneset/KEGG_ENDOMETRIAL_CANCER.html
C2CP - KEGG EPITHELIAL CELL SIGNALING IN HELICOBACTER PYLORI INFECTION	Epithelial cell signaling in Helicobacter pylori infection	https://www.gsea-msigdb.org/gsea/msigdb/human/geneset/KEGG_EPITHELIAL_CELL_SIGNALING_IN_HELICOBACTER_PYLORI_INFECTION.html
C2CP - KEGG ERBB SIGNALING PATHWAY	ErbB signaling pathway	https://www.gsea-msigdb.org/gsea/msigdb/human/geneset/KEGG_ERBB_SIGNALING_PATHWAY.html
C2CP - KEGG ETHER LIPID METABOLISM	Ether lipid metabolism	https://www.gsea-msigdb.org/gsea/msigdb/human/geneset/KEGG_ETHER_LIPID_METABOLISM.html
C2CP - KEGG FATTY ACID METABOLISM	Fatty acid metabolism	https://www.gsea-msigdb.org/gsea/msigdb/human/geneset/KEGG_FATTY_ACID_METABOLISM.html
C2CP - KEGG FC EPSILON RI SIGNALING PATHWAY	Fc epsilon RI signaling pathway	https://www.gsea-msigdb.org/gsea/msigdb/human/geneset/KEGG_FC_EPSILON_RI_SIGNALING_PATHWAY.html
C2CP - KEGG FC GAMMA R MEDIATED PHAGOCYTOSIS	Fc gamma R-mediated phagocytosis	https://www.gsea-msigdb.org/gsea/msigdb/human/geneset/KEGG_FC_GAMMA_R_MEDIATED_PHAGOCYTOSIS.html
C2CP - KEGG FOCAL ADHESION	Focal adhesion	https://www.gsea-msigdb.org/gsea/msigdb/human/geneset/KEGG_FOCAL_ADHESION.html
C2CP - KEGG FOLATE BIOSYNTHESIS	Folate biosynthesis	https://www.gsea-msigdb.org/gsea/msigdb/human/geneset/KEGG_FOLATE_BIOSYNTHESIS.html
C2CP - KEGG FRUCTOSE AND MANNOSE METABOLISM	Fructose and mannose metabolism	https://www.gsea-msigdb.org/gsea/msigdb/human/geneset/KEGG_FRUCTOSE_AND_MANNOSE_METABOLISM.html
C2CP - KEGG GALACTOSE METABOLISM	Galactose metabolism	https://www.gsea-msigdb.org/gsea/msigdb/human/geneset/KEGG_GALACTOSE_METABOLISM.html
C2CP - KEGG GAP JUNCTION	Gap junction	https://www.gsea-msigdb.org/gsea/msigdb/human/geneset/KEGG_GAP_JUNCTION.html
C2CP - KEGG GLIOMA	Glioma	https://www.gsea-msigdb.org/gsea/msigdb/human/geneset/KEGG_GLIOMA.html
C2CP - KEGG GLUTATHIONE METABOLISM	Glutathione metabolism	https://www.gsea-msigdb.org/gsea/msigdb/human/geneset/KEGG_GLUTATHIONE_METABOLISM.html
C2CP - KEGG GLYCEROLIPID METABOLISM	Glycerolipid metabolism	https://www.gsea-msigdb.org/gsea/msigdb/human/geneset/KEGG_GLYCEROLIPID_METABOLISM.html
C2CP - KEGG GLYCEROPHOSPHOLIPID METABOLISM	Glycerophospholipid metabolism	https://www.gsea-msigdb.org/gsea/msigdb/human/geneset/KEGG_GLYCEROPHOSPHOLIPID_METABOLISM.html
C2CP - KEGG GLYCINE SERINE AND THREONINE METABOLISM	Glycine, serine and threonine metabolism	https://www.gsea-msigdb.org/gsea/msigdb/human/geneset/KEGG_GLYCINE_SERINE_AND_THREONINE_METABOLISM.html
C2CP - KEGG GLYCOLYSIS GLUCONEOGENESIS	Glycolysis / Gluconeogenesis	https://www.gsea-msigdb.org/gsea/msigdb/human/geneset/KEGG_GLYCOLYSIS_GLUCONEOGENESIS.html
C2CP - KEGG GLYCOSAMINOGLYCAN BIOSYNTHESIS CHONDROITIN SULFATE	Glycosaminoglycan biosynthesis - chondroitin sulfate	https://www.gsea-msigdb.org/gsea/msigdb/human/geneset/KEGG_GLYCOSAMINOGLYCAN_BIOSYNTHESIS_CHONDROITIN_SULFATE.html
C2CP - KEGG GLYCOSAMINOGLYCAN BIOSYNTHESIS HEPARAN SULFATE	Glycosaminoglycan biosynthesis - heparan sulfate	https://www.gsea-msigdb.org/gsea/msigdb/human/geneset/KEGG_GLYCOSAMINOGLYCAN_BIOSYNTHESIS_HEPARAN_SULFATE.html
C2CP - KEGG GLYCOSAMINOGLYCAN BIOSYNTHESIS KERATAN SULFATE	Glycosaminoglycan biosynthesis - keratan sulfate	https://www.gsea-msigdb.org/gsea/msigdb/human/geneset/KEGG_GLYCOSAMINOGLYCAN_BIOSYNTHESIS_KERATAN_SULFATE.html
C2CP - KEGG GLYCOSAMINOGLYCAN DEGRADATION	Glycosaminoglycan degradation	https://www.gsea-msigdb.org/gsea/msigdb/human/geneset/KEGG_GLYCOSAMINOGLYCAN_DEGRADATION.html
C2CP - KEGG GLYCOSPHINGOLIPID BIOSYNTHESIS GANGLIO SERIES	Glycosphingolipid biosynthesis - ganglio series	https://www.gsea-msigdb.org/gsea/msigdb/human/geneset/KEGG_GLYCOSPHINGOLIPID_BIOSYNTHESIS_GANGLIO_SERIES.html
C2CP - KEGG GLYCOSPHINGOLIPID BIOSYNTHESIS GLOBO SERIES	Glycosphingolipid biosynthesis - globo series	https://www.gsea-msigdb.org/gsea/msigdb/human/geneset/KEGG_GLYCOSPHINGOLIPID_BIOSYNTHESIS_GLOBO_SERIES.html
C2CP - KEGG GLYCOSPHINGOLIPID BIOSYNTHESIS LACTO AND NEOLACTO SERIES	Glycosphingolipid biosynthesis - lacto and neolacto series	https://www.gsea-msigdb.org/gsea/msigdb/human/geneset/KEGG_GLYCOSPHINGOLIPID_BIOSYNTHESIS_LACTO_AND_NEOLACTO_SERIES.html
C2CP - KEGG GLYCOSYLPHOSPHATIDYLINOSITOL GPI ANCHOR BIOSYNTHESIS	Glycosylphosphatidylinositol(GPI)-anchor biosynthesis	https://www.gsea-msigdb.org/gsea/msigdb/human/geneset/KEGG_GLYCOSYLPHOSPHATIDYLINOSITOL_GPI_ANCHOR_BIOSYNTHESIS.html
C2CP - KEGG GLYOXYLATE AND DICARBOXYLATE METABOLISM	Glyoxylate and dicarboxylate metabolism	https://www.gsea-msigdb.org/gsea/msigdb/human/geneset/KEGG_GLYOXYLATE_AND_DICARBOXYLATE_METABOLISM.html
C2CP - KEGG GNRH SIGNALING PATHWAY	GnRH signaling pathway	https://www.gsea-msigdb.org/gsea/msigdb/human/geneset/KEGG_GNRH_SIGNALING_PATHWAY.html
C2CP - KEGG GRAFT VERSUS HOST DISEASE	Graft-versus-host disease	https://www.gsea-msigdb.org/gsea/msigdb/human/geneset/KEGG_GRAFT_VERSUS_HOST_DISEASE.html
C2CP - KEGG HEDGEHOG SIGNALING PATHWAY	Hedgehog signaling pathway	https://www.gsea-msigdb.org/gsea/msigdb/human/geneset/KEGG_HEDGEHOG_SIGNALING_PATHWAY.html
C2CP - KEGG HEMATOPOIETIC CELL LINEAGE	Hematopoietic cell lineage	https://www.gsea-msigdb.org/gsea/msigdb/human/geneset/KEGG_HEMATOPOIETIC_CELL_LINEAGE.html
C2CP - KEGG HISTIDINE METABOLISM	Histidine metabolism	https://www.gsea-msigdb.org/gsea/msigdb/human/geneset/KEGG_HISTIDINE_METABOLISM.html
C2CP - KEGG HOMOLOGOUS RECOMBINATION	Homologous recombination	https://www.gsea-msigdb.org/gsea/msigdb/human/geneset/KEGG_HOMOLOGOUS_RECOMBINATION.html
C2CP - KEGG HUNTINGTONS DISEASE	Huntington's disease	https://www.gsea-msigdb.org/gsea/msigdb/human/geneset/KEGG_HUNTINGTONS_DISEASE.html
C2CP - KEGG HYPERTROPHIC CARDIOMYOPATHY HCM	Hypertrophic cardiomyopathy (HCM)	https://www.gsea-msigdb.org/gsea/msigdb/human/geneset/KEGG_HYPERTROPHIC_CARDIOMYOPATHY_HCM.html
C2CP - KEGG INOSITOL PHOSPHATE METABOLISM	Inositol phosphate metabolism	https://www.gsea-msigdb.org/gsea/msigdb/human/geneset/KEGG_INOSITOL_PHOSPHATE_METABOLISM.html
C2CP - KEGG INSULIN SIGNALING PATHWAY	Insulin signaling pathway	https://www.gsea-msigdb.org/gsea/msigdb/human/geneset/KEGG_INSULIN_SIGNALING_PATHWAY.html
C2CP - KEGG INTESTINAL IMMUNE NETWORK FOR IGA PRODUCTION	Intestinal immune network for IgA production	https://www.gsea-msigdb.org/gsea/msigdb/human/geneset/KEGG_INTESTINAL_IMMUNE_NETWORK_FOR_IGA_PRODUCTION.html
C2CP - KEGG JAK STAT SIGNALING PATHWAY	Jak-STAT signaling pathway	https://www.gsea-msigdb.org/gsea/msigdb/human/geneset/KEGG_JAK_STAT_SIGNALING_PATHWAY.html
C2CP - KEGG LEISHMANIA INFECTION	Leishmania infection	https://www.gsea-msigdb.org/gsea/msigdb/human/geneset/KEGG_LEISHMANIA_INFECTION.html
C2CP - KEGG LEUKOCYTE TRANSENDOTHELIAL MIGRATION	Leukocyte transendothelial migration	https://www.gsea-msigdb.org/gsea/msigdb/human/geneset/KEGG_LEUKOCYTE_TRANSENDOTHELIAL_MIGRATION.html
C2CP - KEGG LIMONENE AND PINENE DEGRADATION	Limonene and pinene degradation	https://www.gsea-msigdb.org/gsea/msigdb/human/geneset/KEGG_LIMONENE_AND_PINENE_DEGRADATION.html
C2CP - KEGG LINOLEIC ACID METABOLISM	Linoleic acid metabolism	https://www.gsea-msigdb.org/gsea/msigdb/human/geneset/KEGG_LINOLEIC_ACID_METABOLISM.html
C2CP - KEGG LONG TERM DEPRESSION	Long-term depression	https://www.gsea-msigdb.org/gsea/msigdb/human/geneset/KEGG_LONG_TERM_DEPRESSION.html
C2CP - KEGG LONG TERM POTENTIATION	Long-term potentiation	https://www.gsea-msigdb.org/gsea/msigdb/human/geneset/KEGG_LONG_TERM_POTENTIATION.html
C2CP - KEGG LYSINE DEGRADATION	Lysine degradation	https://www.gsea-msigdb.org/gsea/msigdb/human/geneset/KEGG_LYSINE_DEGRADATION.html
C2CP - KEGG LYSOSOME	Lysosome	https://www.gsea-msigdb.org/gsea/msigdb/human/geneset/KEGG_LYSOSOME.html
C2CP - KEGG MAPK SIGNALING PATHWAY	MAPK signaling pathway	https://www.gsea-msigdb.org/gsea/msigdb/human/geneset/KEGG_MAPK_SIGNALING_PATHWAY.html
C2CP - KEGG MATURITY ONSET DIABETES OF THE YOUNG	Maturity onset diabetes of the young	https://www.gsea-msigdb.org/gsea/msigdb/human/geneset/KEGG_MATURITY_ONSET_DIABETES_OF_THE_YOUNG.html
C2CP - KEGG MELANOGENESIS	Melanogenesis	https://www.gsea-msigdb.org/gsea/msigdb/human/geneset/KEGG_MELANOGENESIS.html
C2CP - KEGG MELANOMA	Melanoma	https://www.gsea-msigdb.org/gsea/msigdb/human/geneset/KEGG_MELANOMA.html
C2CP - KEGG METABOLISM OF XENOBIOTICS BY CYTOCHROME P450	Metabolism of xenobiotics by cytochrome P450	https://www.gsea-msigdb.org/gsea/msigdb/human/geneset/KEGG_METABOLISM_OF_XENOBIOTICS_BY_CYTOCHROME_P450.html
C2CP - KEGG MISMATCH REPAIR	Mismatch repair	https://www.gsea-msigdb.org/gsea/msigdb/human/geneset/KEGG_MISMATCH_REPAIR.html
C2CP - KEGG MTOR SIGNALING PATHWAY	mTOR signaling pathway	https://www.gsea-msigdb.org/gsea/msigdb/human/geneset/KEGG_MTOR_SIGNALING_PATHWAY.html
C2CP - KEGG NATURAL KILLER CELL MEDIATED CYTOTOXICITY	Natural killer cell mediated cytotoxicity	https://www.gsea-msigdb.org/gsea/msigdb/human/geneset/KEGG_NATURAL_KILLER_CELL_MEDIATED_CYTOTOXICITY.html
C2CP - KEGG NEUROACTIVE LIGAND RECEPTOR INTERACTION	Neuroactive ligand-receptor interaction	https://www.gsea-msigdb.org/gsea/msigdb/human/geneset/KEGG_NEUROACTIVE_LIGAND_RECEPTOR_INTERACTION.html
C2CP - KEGG NEUROTROPHIN SIGNALING PATHWAY	Neurotrophin signaling pathway	https://www.gsea-msigdb.org/gsea/msigdb/human/geneset/KEGG_NEUROTROPHIN_SIGNALING_PATHWAY.html
C2CP - KEGG NICOTINATE AND NICOTINAMIDE METABOLISM	Nicotinate and nicotinamide metabolism	https://www.gsea-msigdb.org/gsea/msigdb/human/geneset/KEGG_NICOTINATE_AND_NICOTINAMIDE_METABOLISM.html
C2CP - KEGG NITROGEN METABOLISM	Nitrogen metabolism	https://www.gsea-msigdb.org/gsea/msigdb/human/geneset/KEGG_NITROGEN_METABOLISM.html
C2CP - KEGG NOD LIKE RECEPTOR SIGNALING PATHWAY	NOD-like receptor signaling pathway	https://www.gsea-msigdb.org/gsea/msigdb/human/geneset/KEGG_NOD_LIKE_RECEPTOR_SIGNALING_PATHWAY.html
C2CP - KEGG NON HOMOLOGOUS END JOINING	Non-homologous end-joining	https://www.gsea-msigdb.org/gsea/msigdb/human/geneset/KEGG_NON_HOMOLOGOUS_END_JOINING.html
C2CP - KEGG NON SMALL CELL LUNG CANCER	Non-small cell lung cancer	https://www.gsea-msigdb.org/gsea/msigdb/human/geneset/KEGG_NON_SMALL_CELL_LUNG_CANCER.html
C2CP - KEGG NOTCH SIGNALING PATHWAY	Notch signaling pathway	https://www.gsea-msigdb.org/gsea/msigdb/human/geneset/KEGG_NOTCH_SIGNALING_PATHWAY.html
C2CP - KEGG NUCLEOTIDE EXCISION REPAIR	Nucleotide excision repair	https://www.gsea-msigdb.org/gsea/msigdb/human/geneset/KEGG_NUCLEOTIDE_EXCISION_REPAIR.html
C2CP - KEGG N GLYCAN BIOSYNTHESIS	N-Glycan biosynthesis	https://www.gsea-msigdb.org/gsea/msigdb/human/geneset/KEGG_N_GLYCAN_BIOSYNTHESIS.html
C2CP - KEGG OLFACTORY TRANSDUCTION	Olfactory transduction	https://www.gsea-msigdb.org/gsea/msigdb/human/geneset/KEGG_OLFACTORY_TRANSDUCTION.html
C2CP - KEGG ONE CARBON POOL BY FOLATE	One carbon pool by folate	https://www.gsea-msigdb.org/gsea/msigdb/human/geneset/KEGG_ONE_CARBON_POOL_BY_FOLATE.html
C2CP - KEGG OOCYTE MEIOSIS	Oocyte meiosis	https://www.gsea-msigdb.org/gsea/msigdb/human/geneset/KEGG_OOCYTE_MEIOSIS.html
C2CP - KEGG OTHER GLYCAN DEGRADATION	Other glycan degradation	https://www.gsea-msigdb.org/gsea/msigdb/human/geneset/KEGG_OTHER_GLYCAN_DEGRADATION.html
C2CP - KEGG OXIDATIVE PHOSPHORYLATION	Oxidative phosphorylation	https://www.gsea-msigdb.org/gsea/msigdb/human/geneset/KEGG_OXIDATIVE_PHOSPHORYLATION.html
C2CP - KEGG O GLYCAN BIOSYNTHESIS	O-Glycan biosynthesis	https://www.gsea-msigdb.org/gsea/msigdb/human/geneset/KEGG_O_GLYCAN_BIOSYNTHESIS.html
C2CP - KEGG P53 SIGNALING PATHWAY	p53 signaling pathway	https://www.gsea-msigdb.org/gsea/msigdb/human/geneset/KEGG_P53_SIGNALING_PATHWAY.html
C2CP - KEGG PANCREATIC CANCER	Pancreatic cancer	https://www.gsea-msigdb.org/gsea/msigdb/human/geneset/KEGG_PANCREATIC_CANCER.html
C2CP - KEGG PANTOTHENATE AND COA BIOSYNTHESIS	Pantothenate and CoA biosynthesis	https://www.gsea-msigdb.org/gsea/msigdb/human/geneset/KEGG_PANTOTHENATE_AND_COA_BIOSYNTHESIS.html
C2CP - KEGG PARKINSONS DISEASE	Parkinson's disease	https://www.gsea-msigdb.org/gsea/msigdb/human/geneset/KEGG_PARKINSONS_DISEASE.html
C2CP - KEGG PATHOGENIC ESCHERICHIA COLI INFECTION	Pathogenic Escherichia coli infection	https://www.gsea-msigdb.org/gsea/msigdb/human/geneset/KEGG_PATHOGENIC_ESCHERICHIA_COLI_INFECTION.html
C2CP - KEGG PATHWAYS IN CANCER	Pathways in cancer	https://www.gsea-msigdb.org/gsea/msigdb/human/geneset/KEGG_PATHWAYS_IN_CANCER.html
C2CP - KEGG PENTOSE AND GLUCURONATE INTERCONVERSIONS	Pentose and glucuronate interconversions	https://www.gsea-msigdb.org/gsea/msigdb/human/geneset/KEGG_PENTOSE_AND_GLUCURONATE_INTERCONVERSIONS.html
C2CP - KEGG PENTOSE PHOSPHATE PATHWAY	Pentose phosphate pathway	https://www.gsea-msigdb.org/gsea/msigdb/human/geneset/KEGG_PENTOSE_PHOSPHATE_PATHWAY.html
C2CP - KEGG PEROXISOME	Peroxisome	https://www.gsea-msigdb.org/gsea/msigdb/human/geneset/KEGG_PEROXISOME.html
C2CP - KEGG PHENYLALANINE METABOLISM	Phenylalanine metabolism	https://www.gsea-msigdb.org/gsea/msigdb/human/geneset/KEGG_PHENYLALANINE_METABOLISM.html
C2CP - KEGG PHOSPHATIDYLINOSITOL SIGNALING SYSTEM	Phosphatidylinositol signaling system	https://www.gsea-msigdb.org/gsea/msigdb/human/geneset/KEGG_PHOSPHATIDYLINOSITOL_SIGNALING_SYSTEM.html
C2CP - KEGG PORPHYRIN AND CHLOROPHYLL METABOLISM	Porphyrin and chlorophyll metabolism	https://www.gsea-msigdb.org/gsea/msigdb/human/geneset/KEGG_PORPHYRIN_AND_CHLOROPHYLL_METABOLISM.html
C2CP - KEGG PPAR SIGNALING PATHWAY	PPAR signaling pathway	https://www.gsea-msigdb.org/gsea/msigdb/human/geneset/KEGG_PPAR_SIGNALING_PATHWAY.html
C2CP - KEGG PRIMARY BILE ACID BIOSYNTHESIS	Primary bile acid biosynthesis	https://www.gsea-msigdb.org/gsea/msigdb/human/geneset/KEGG_PRIMARY_BILE_ACID_BIOSYNTHESIS.html
C2CP - KEGG PRIMARY IMMUNODEFICIENCY	Primary immunodeficiency	https://www.gsea-msigdb.org/gsea/msigdb/human/geneset/KEGG_PRIMARY_IMMUNODEFICIENCY.html
C2CP - KEGG PRION DISEASES	Prion diseases	https://www.gsea-msigdb.org/gsea/msigdb/human/geneset/KEGG_PRION_DISEASES.html
C2CP - KEGG PROGESTERONE MEDIATED OOCYTE MATURATION	Progesterone-mediated oocyte maturation	https://www.gsea-msigdb.org/gsea/msigdb/human/geneset/KEGG_PROGESTERONE_MEDIATED_OOCYTE_MATURATION.html
C2CP - KEGG PROPANOATE METABOLISM	Propanoate metabolism	https://www.gsea-msigdb.org/gsea/msigdb/human/geneset/KEGG_PROPANOATE_METABOLISM.html
C2CP - KEGG PROSTATE CANCER	Prostate cancer	https://www.gsea-msigdb.org/gsea/msigdb/human/geneset/KEGG_PROSTATE_CANCER.html
C2CP - KEGG PROTEASOME	Proteasome	https://www.gsea-msigdb.org/gsea/msigdb/human/geneset/KEGG_PROTEASOME.html
C2CP - KEGG PROTEIN EXPORT	Protein export	https://www.gsea-msigdb.org/gsea/msigdb/human/geneset/KEGG_PROTEIN_EXPORT.html
C2CP - KEGG PROXIMAL TUBULE BICARBONATE RECLAMATION	Proximal tubule bicarbonate reclamation	https://www.gsea-msigdb.org/gsea/msigdb/human/geneset/KEGG_PROXIMAL_TUBULE_BICARBONATE_RECLAMATION.html
C2CP - KEGG PURINE METABOLISM	Purine metabolism	https://www.gsea-msigdb.org/gsea/msigdb/human/geneset/KEGG_PURINE_METABOLISM.html
C2CP - KEGG PYRIMIDINE METABOLISM	Pyrimidine metabolism	https://www.gsea-msigdb.org/gsea/msigdb/human/geneset/KEGG_PYRIMIDINE_METABOLISM.html
C2CP - KEGG PYRUVATE METABOLISM	Pyruvate metabolism	https://www.gsea-msigdb.org/gsea/msigdb/human/geneset/KEGG_PYRUVATE_METABOLISM.html
C2CP - KEGG REGULATION OF ACTIN CYTOSKELETON	Regulation of actin cytoskeleton	https://www.gsea-msigdb.org/gsea/msigdb/human/geneset/KEGG_REGULATION_OF_ACTIN_CYTOSKELETON.html
C2CP - KEGG REGULATION OF AUTOPHAGY	Regulation of autophagy	https://www.gsea-msigdb.org/gsea/msigdb/human/geneset/KEGG_REGULATION_OF_AUTOPHAGY.html
C2CP - KEGG RENAL CELL CARCINOMA	Renal cell carcinoma	https://www.gsea-msigdb.org/gsea/msigdb/human/geneset/KEGG_RENAL_CELL_CARCINOMA.html
C2CP - KEGG RENIN ANGIOTENSIN SYSTEM	Renin-angiotensin system	https://www.gsea-msigdb.org/gsea/msigdb/human/geneset/KEGG_RENIN_ANGIOTENSIN_SYSTEM.html
C2CP - KEGG RETINOL METABOLISM	Retinol metabolism	https://www.gsea-msigdb.org/gsea/msigdb/human/geneset/KEGG_RETINOL_METABOLISM.html
C2CP - KEGG RIBOFLAVIN METABOLISM	Riboflavin metabolism	https://www.gsea-msigdb.org/gsea/msigdb/human/geneset/KEGG_RIBOFLAVIN_METABOLISM.html
C2CP - KEGG RIBOSOME	Ribosome	https://www.gsea-msigdb.org/gsea/msigdb/human/geneset/KEGG_RIBOSOME.html
C2CP - KEGG RIG I LIKE RECEPTOR SIGNALING PATHWAY	RIG-I-like receptor signaling pathway	https://www.gsea-msigdb.org/gsea/msigdb/human/geneset/KEGG_RIG_I_LIKE_RECEPTOR_SIGNALING_PATHWAY.html
C2CP - KEGG RNA DEGRADATION	RNA degradation	https://www.gsea-msigdb.org/gsea/msigdb/human/geneset/KEGG_RNA_DEGRADATION.html
C2CP - KEGG RNA POLYMERASE	RNA polymerase	https://www.gsea-msigdb.org/gsea/msigdb/human/geneset/KEGG_RNA_POLYMERASE.html
C2CP - KEGG SELENOAMINO ACID METABOLISM	Selenoamino acid metabolism	https://www.gsea-msigdb.org/gsea/msigdb/human/geneset/KEGG_SELENOAMINO_ACID_METABOLISM.html
C2CP - KEGG SMALL CELL LUNG CANCER	Small cell lung cancer	https://www.gsea-msigdb.org/gsea/msigdb/human/geneset/KEGG_SMALL_CELL_LUNG_CANCER.html
C2CP - KEGG SNARE INTERACTIONS IN VESICULAR TRANSPORT	SNARE interactions in vesicular transport	https://www.gsea-msigdb.org/gsea/msigdb/human/geneset/KEGG_SNARE_INTERACTIONS_IN_VESICULAR_TRANSPORT.html
C2CP - KEGG SPHINGOLIPID METABOLISM	Sphingolipid metabolism	https://www.gsea-msigdb.org/gsea/msigdb/human/geneset/KEGG_SPHINGOLIPID_METABOLISM.html
C2CP - KEGG SPLICEOSOME	Spliceosome	https://www.gsea-msigdb.org/gsea/msigdb/human/geneset/KEGG_SPLICEOSOME.html
C2CP - KEGG STARCH AND SUCROSE METABOLISM	Starch and sucrose metabolism	https://www.gsea-msigdb.org/gsea/msigdb/human/geneset/KEGG_STARCH_AND_SUCROSE_METABOLISM.html
C2CP - KEGG STEROID BIOSYNTHESIS	Steroid biosynthesis	https://www.gsea-msigdb.org/gsea/msigdb/human/geneset/KEGG_STEROID_BIOSYNTHESIS.html
C2CP - KEGG STEROID HORMONE BIOSYNTHESIS	Steroid hormone biosynthesis	https://www.gsea-msigdb.org/gsea/msigdb/human/geneset/KEGG_STEROID_HORMONE_BIOSYNTHESIS.html
C2CP - KEGG SULFUR METABOLISM	Sulfur metabolism	https://www.gsea-msigdb.org/gsea/msigdb/human/geneset/KEGG_SULFUR_METABOLISM.html
C2CP - KEGG SYSTEMIC LUPUS ERYTHEMATOSUS	Systemic lupus erythematosus	https://www.gsea-msigdb.org/gsea/msigdb/human/geneset/KEGG_SYSTEMIC_LUPUS_ERYTHEMATOSUS.html
C2CP - KEGG TASTE TRANSDUCTION	Taste transduction	https://www.gsea-msigdb.org/gsea/msigdb/human/geneset/KEGG_TASTE_TRANSDUCTION.html
C2CP - KEGG TAURINE AND HYPOTAURINE METABOLISM	Taurine and hypotaurine metabolism	https://www.gsea-msigdb.org/gsea/msigdb/human/geneset/KEGG_TAURINE_AND_HYPOTAURINE_METABOLISM.html
C2CP - KEGG TERPENOID BACKBONE BIOSYNTHESIS	Terpenoid backbone biosynthesis	https://www.gsea-msigdb.org/gsea/msigdb/human/geneset/KEGG_TERPENOID_BACKBONE_BIOSYNTHESIS.html
C2CP - KEGG THYROID CANCER	Thyroid cancer	https://www.gsea-msigdb.org/gsea/msigdb/human/geneset/KEGG_THYROID_CANCER.html
C2CP - KEGG TIGHT JUNCTION	Tight junction	https://www.gsea-msigdb.org/gsea/msigdb/human/geneset/KEGG_TIGHT_JUNCTION.html
C2CP - KEGG TOLL LIKE RECEPTOR SIGNALING PATHWAY	Toll-like receptor signaling pathway	https://www.gsea-msigdb.org/gsea/msigdb/human/geneset/KEGG_TOLL_LIKE_RECEPTOR_SIGNALING_PATHWAY.html
C2CP - KEGG TRYPTOPHAN METABOLISM	Tryptophan metabolism	https://www.gsea-msigdb.org/gsea/msigdb/human/geneset/KEGG_TRYPTOPHAN_METABOLISM.html
C2CP - KEGG TYPE II DIABETES MELLITUS	Type II diabetes mellitus	https://www.gsea-msigdb.org/gsea/msigdb/human/geneset/KEGG_TYPE_II_DIABETES_MELLITUS.html
C2CP - KEGG TYPE I DIABETES MELLITUS	Type I diabetes mellitus	https://www.gsea-msigdb.org/gsea/msigdb/human/geneset/KEGG_TYPE_I_DIABETES_MELLITUS.html
C2CP - KEGG TYROSINE METABOLISM	Tyrosine metabolism	https://www.gsea-msigdb.org/gsea/msigdb/human/geneset/KEGG_TYROSINE_METABOLISM.html
C2CP - KEGG T CELL RECEPTOR SIGNALING PATHWAY	T cell receptor signaling pathway	https://www.gsea-msigdb.org/gsea/msigdb/human/geneset/KEGG_T_CELL_RECEPTOR_SIGNALING_PATHWAY.html
C2CP - KEGG UBIQUITIN MEDIATED PROTEOLYSIS	Ubiquitin mediated proteolysis	https://www.gsea-msigdb.org/gsea/msigdb/human/geneset/KEGG_UBIQUITIN_MEDIATED_PROTEOLYSIS.html
C2CP - KEGG VALINE LEUCINE AND ISOLEUCINE BIOSYNTHESIS	Valine, leucine and isoleucine biosynthesis	https://www.gsea-msigdb.org/gsea/msigdb/human/geneset/KEGG_VALINE_LEUCINE_AND_ISOLEUCINE_BIOSYNTHESIS.html
C2CP - KEGG VALINE LEUCINE AND ISOLEUCINE DEGRADATION	Valine, leucine and isoleucine degradation	https://www.gsea-msigdb.org/gsea/msigdb/human/geneset/KEGG_VALINE_LEUCINE_AND_ISOLEUCINE_DEGRADATION.html
C2CP - KEGG VASCULAR SMOOTH MUSCLE CONTRACTION	Vascular smooth muscle contraction	https://www.gsea-msigdb.org/gsea/msigdb/human/geneset/KEGG_VASCULAR_SMOOTH_MUSCLE_CONTRACTION.html
C2CP - KEGG VASOPRESSIN REGULATED WATER REABSORPTION	Vasopressin-regulated water reabsorption	https://www.gsea-msigdb.org/gsea/msigdb/human/geneset/KEGG_VASOPRESSIN_REGULATED_WATER_REABSORPTION.html
C2CP - KEGG VEGF SIGNALING PATHWAY	VEGF signaling pathway	https://www.gsea-msigdb.org/gsea/msigdb/human/geneset/KEGG_VEGF_SIGNALING_PATHWAY.html
C2CP - KEGG VIBRIO CHOLERAE INFECTION	Vibrio cholerae infection	https://www.gsea-msigdb.org/gsea/msigdb/human/geneset/KEGG_VIBRIO_CHOLERAE_INFECTION.html
C2CP - KEGG VIRAL MYOCARDITIS	Viral myocarditis	https://www.gsea-msigdb.org/gsea/msigdb/human/geneset/KEGG_VIRAL_MYOCARDITIS.html
C2CP - KEGG WNT SIGNALING PATHWAY	Wnt signaling pathway	https://www.gsea-msigdb.org/gsea/msigdb/human/geneset/KEGG_WNT_SIGNALING_PATHWAY.html
C2CP - NABA BASEMENT MEMBRANES	Genes encoding structural components of basement membranes	https://www.gsea-msigdb.org/gsea/msigdb/human/geneset/NABA_BASEMENT_MEMBRANES.html
C2CP - NABA COLLAGENS	Genes encoding collagen proteins	https://www.gsea-msigdb.org/gsea/msigdb/human/geneset/NABA_COLLAGENS.html
C2CP - NABA CORE MATRISOME	Ensemble of genes encoding core extracellular matrix including ECM glycoproteins, collagens and proteoglycans	https://www.gsea-msigdb.org/gsea/msigdb/human/geneset/NABA_CORE_MATRISOME.html
C2CP - NABA ECM AFFILIATED	Genes encoding proteins affiliated structurally or functionally to extracellular matrix proteins	https://www.gsea-msigdb.org/gsea/msigdb/human/geneset/NABA_ECM_AFFILIATED.html
C2CP - NABA ECM GLYCOPROTEINS	Genes encoding structural ECM glycoproteins	https://www.gsea-msigdb.org/gsea/msigdb/human/geneset/NABA_ECM_GLYCOPROTEINS.html
C2CP - NABA ECM REGULATORS	Genes encoding enzymes and their regulators involved in the remodeling of the extracellular matrix	https://www.gsea-msigdb.org/gsea/msigdb/human/geneset/NABA_ECM_REGULATORS.html
C2CP - NABA MATRISOME	Ensemble of genes encoding extracellular matrix and extracellular matrix-associated proteins	https://www.gsea-msigdb.org/gsea/msigdb/human/geneset/NABA_MATRISOME.html
C2CP - NABA MATRISOME ASSOCIATED	Ensemble of genes encoding ECM-associated proteins including ECM-affilaited proteins, ECM regulators and secreted factors	https://www.gsea-msigdb.org/gsea/msigdb/human/geneset/NABA_MATRISOME_ASSOCIATED.html
C2CP - NABA PROTEOGLYCANS	Genes encoding proteoglycans	https://www.gsea-msigdb.org/gsea/msigdb/human/geneset/NABA_PROTEOGLYCANS.html
C2CP - NABA SECRETED FACTORS	Genes encoding secreted soluble factors	https://www.gsea-msigdb.org/gsea/msigdb/human/geneset/NABA_SECRETED_FACTORS.html
C2CP - PID A6B1 A6B4 INTEGRIN PATHWAY	a6b1 and a6b4 Integrin signaling	https://www.gsea-msigdb.org/gsea/msigdb/human/geneset/PID_A6B1_A6B4_INTEGRIN_PATHWAY.html
C2CP - PID AJDISS 2PATHWAY	Posttranslational regulation of adherens junction stability and dissassembly	https://www.gsea-msigdb.org/gsea/msigdb/human/geneset/PID_AJDISS_2PATHWAY.html
C2CP - PID ALK1 PATHWAY	ALK1 signaling events	https://www.gsea-msigdb.org/gsea/msigdb/human/geneset/PID_ALK1_PATHWAY.html
C2CP - PID ALK2 PATHWAY	ALK2 signaling events	https://www.gsea-msigdb.org/gsea/msigdb/human/geneset/PID_ALK2_PATHWAY.html
C2CP - PID ALPHA SYNUCLEIN PATHWAY	Alpha-synuclein signaling	https://www.gsea-msigdb.org/gsea/msigdb/human/geneset/PID_ALPHA_SYNUCLEIN_PATHWAY.html
C2CP - PID AMB2 NEUTROPHILS PATHWAY	amb2 Integrin signaling	https://www.gsea-msigdb.org/gsea/msigdb/human/geneset/PID_AMB2_NEUTROPHILS_PATHWAY.html
C2CP - PID ANGIOPOIETIN RECEPTOR PATHWAY	Angiopoietin receptor Tie2-mediated signaling	https://www.gsea-msigdb.org/gsea/msigdb/human/geneset/PID_ANGIOPOIETIN_RECEPTOR_PATHWAY.html
C2CP - PID ANTHRAX PATHWAY	Cellular roles of Anthrax toxin	https://www.gsea-msigdb.org/gsea/msigdb/human/geneset/PID_ANTHRAX_PATHWAY.html
C2CP - PID AP1 PATHWAY	AP-1 transcription factor network	https://www.gsea-msigdb.org/gsea/msigdb/human/geneset/PID_AP1_PATHWAY.html
C2CP - PID ARF6 DOWNSTREAM PATHWAY	Arf6 downstream pathway	https://www.gsea-msigdb.org/gsea/msigdb/human/geneset/PID_ARF6_DOWNSTREAM_PATHWAY.html
C2CP - PID ARF6 PATHWAY	Arf6 signaling events	https://www.gsea-msigdb.org/gsea/msigdb/human/geneset/PID_ARF6_PATHWAY.html
C2CP - PID ARF6 TRAFFICKING PATHWAY	Arf6 trafficking events	https://www.gsea-msigdb.org/gsea/msigdb/human/geneset/PID_ARF6_TRAFFICKING_PATHWAY.html
C2CP - PID ARF 3PATHWAY	Arf1 pathway	https://www.gsea-msigdb.org/gsea/msigdb/human/geneset/PID_ARF_3PATHWAY.html
C2CP - PID AR NONGENOMIC PATHWAY	Nongenotropic Androgen signaling	https://www.gsea-msigdb.org/gsea/msigdb/human/geneset/PID_AR_NONGENOMIC_PATHWAY.html
C2CP - PID AR PATHWAY	Coregulation of Androgen receptor activity	https://www.gsea-msigdb.org/gsea/msigdb/human/geneset/PID_AR_PATHWAY.html
C2CP - PID AR TF PATHWAY	Regulation of Androgen receptor activity	https://www.gsea-msigdb.org/gsea/msigdb/human/geneset/PID_AR_TF_PATHWAY.html
C2CP - PID ATF2 PATHWAY	ATF-2 transcription factor network	https://www.gsea-msigdb.org/gsea/msigdb/human/geneset/PID_ATF2_PATHWAY.html
C2CP - PID ATM PATHWAY	ATM pathway	https://www.gsea-msigdb.org/gsea/msigdb/human/geneset/PID_ATM_PATHWAY.html
C2CP - PID ATR PATHWAY	ATR signaling pathway	https://www.gsea-msigdb.org/gsea/msigdb/human/geneset/PID_ATR_PATHWAY.html
C2CP - PID AURORA A PATHWAY	Aurora A signaling	https://www.gsea-msigdb.org/gsea/msigdb/human/geneset/PID_AURORA_A_PATHWAY.html
C2CP - PID AURORA B PATHWAY	Aurora B signaling	https://www.gsea-msigdb.org/gsea/msigdb/human/geneset/PID_AURORA_B_PATHWAY.html
C2CP - PID AVB3 INTEGRIN PATHWAY	Integrins in angiogenesis	https://www.gsea-msigdb.org/gsea/msigdb/human/geneset/PID_AVB3_INTEGRIN_PATHWAY.html
C2CP - PID AVB3 OPN PATHWAY	Osteopontin-mediated events	https://www.gsea-msigdb.org/gsea/msigdb/human/geneset/PID_AVB3_OPN_PATHWAY.html
C2CP - PID BARD1 PATHWAY	BARD1 signaling events	https://www.gsea-msigdb.org/gsea/msigdb/human/geneset/PID_BARD1_PATHWAY.html
C2CP - PID BCR 5PATHWAY	BCR signaling pathway	https://www.gsea-msigdb.org/gsea/msigdb/human/geneset/PID_BCR_5PATHWAY.html
C2CP - PID BETA CATENIN DEG PATHWAY	Degradation of beta catenin	https://www.gsea-msigdb.org/gsea/msigdb/human/geneset/PID_BETA_CATENIN_DEG_PATHWAY.html
C2CP - PID BETA CATENIN NUC PATHWAY	Regulation of nuclear beta catenin signaling and target gene transcription	https://www.gsea-msigdb.org/gsea/msigdb/human/geneset/PID_BETA_CATENIN_NUC_PATHWAY.html
C2CP - PID BMP PATHWAY	BMP receptor signaling	https://www.gsea-msigdb.org/gsea/msigdb/human/geneset/PID_BMP_PATHWAY.html
C2CP - PID CASPASE PATHWAY	Caspase cascade in apoptosis	https://www.gsea-msigdb.org/gsea/msigdb/human/geneset/PID_CASPASE_PATHWAY.html
C2CP - PID CD40 PATHWAY	CD40/CD40L signaling	https://www.gsea-msigdb.org/gsea/msigdb/human/geneset/PID_CD40_PATHWAY.html
C2CP - PID CD8 TCR DOWNSTREAM PATHWAY	Downstream signaling in na&#xef;ve CD8+ T cells	https://www.gsea-msigdb.org/gsea/msigdb/human/geneset/PID_CD8_TCR_DOWNSTREAM_PATHWAY.html
C2CP - PID CD8 TCR PATHWAY	TCR signaling in na&#xef;ve CD8+ T cells	https://www.gsea-msigdb.org/gsea/msigdb/human/geneset/PID_CD8_TCR_PATHWAY.html
C2CP - PID CDC42 PATHWAY	CDC42 signaling events	https://www.gsea-msigdb.org/gsea/msigdb/human/geneset/PID_CDC42_PATHWAY.html
C2CP - PID CDC42 REG PATHWAY	Regulation of CDC42 activity	https://www.gsea-msigdb.org/gsea/msigdb/human/geneset/PID_CDC42_REG_PATHWAY.html
C2CP - PID CERAMIDE PATHWAY	Ceramide signaling pathway	https://www.gsea-msigdb.org/gsea/msigdb/human/geneset/PID_CERAMIDE_PATHWAY.html
C2CP - PID CIRCADIAN PATHWAY	Circadian rhythm pathway	https://www.gsea-msigdb.org/gsea/msigdb/human/geneset/PID_CIRCADIAN_PATHWAY.html
C2CP - PID CMYB PATHWAY	C-MYB transcription factor network	https://www.gsea-msigdb.org/gsea/msigdb/human/geneset/PID_CMYB_PATHWAY.html
C2CP - PID CONE PATHWAY	Visual signal transduction: Cones	https://www.gsea-msigdb.org/gsea/msigdb/human/geneset/PID_CONE_PATHWAY.html
C2CP - PID CXCR3 PATHWAY	CXCR3-mediated signaling events	https://www.gsea-msigdb.org/gsea/msigdb/human/geneset/PID_CXCR3_PATHWAY.html
C2CP - PID CXCR4 PATHWAY	CXCR4-mediated signaling events	https://www.gsea-msigdb.org/gsea/msigdb/human/geneset/PID_CXCR4_PATHWAY.html
C2CP - PID DELTA NP63 PATHWAY	Validated transcriptional targets of deltaNp63 isoforms	https://www.gsea-msigdb.org/gsea/msigdb/human/geneset/PID_DELTA_NP63_PATHWAY.html
C2CP - PID DNA PK PATHWAY	DNA-PK pathway in nonhomologous end joining	https://www.gsea-msigdb.org/gsea/msigdb/human/geneset/PID_DNA_PK_PATHWAY.html
C2CP - PID E2F PATHWAY	E2F transcription factor network	https://www.gsea-msigdb.org/gsea/msigdb/human/geneset/PID_E2F_PATHWAY.html
C2CP - PID ECADHERIN KERATINOCYTE PATHWAY	E-cadherin signaling in keratinocytes	https://www.gsea-msigdb.org/gsea/msigdb/human/geneset/PID_ECADHERIN_KERATINOCYTE_PATHWAY.html
C2CP - PID ECADHERIN NASCENT AJ PATHWAY	E-cadherin signaling in the nascent adherens junction	https://www.gsea-msigdb.org/gsea/msigdb/human/geneset/PID_ECADHERIN_NASCENT_AJ_PATHWAY.html
C2CP - PID ECADHERIN STABILIZATION PATHWAY	Stabilization and expansion of the E-cadherin adherens junction	https://www.gsea-msigdb.org/gsea/msigdb/human/geneset/PID_ECADHERIN_STABILIZATION_PATHWAY.html
C2CP - PID ENDOTHELIN PATHWAY	Endothelins	https://www.gsea-msigdb.org/gsea/msigdb/human/geneset/PID_ENDOTHELIN_PATHWAY.html
C2CP - PID EPHA2 FWD PATHWAY	EPHA2 forward signaling	https://www.gsea-msigdb.org/gsea/msigdb/human/geneset/PID_EPHA2_FWD_PATHWAY.html
C2CP - PID EPHA FWDPATHWAY	EPHA forward signaling	https://www.gsea-msigdb.org/gsea/msigdb/human/geneset/PID_EPHA_FWDPATHWAY.html
C2CP - PID EPHB FWD PATHWAY	EPHB forward signaling	https://www.gsea-msigdb.org/gsea/msigdb/human/geneset/PID_EPHB_FWD_PATHWAY.html
C2CP - PID EPHRINB REV PATHWAY	Ephrin B reverse signaling	https://www.gsea-msigdb.org/gsea/msigdb/human/geneset/PID_EPHRINB_REV_PATHWAY.html
C2CP - PID EPO PATHWAY	EPO signaling pathway	https://www.gsea-msigdb.org/gsea/msigdb/human/geneset/PID_EPO_PATHWAY.html
C2CP - PID ERA GENOMIC PATHWAY	Validated nuclear estrogen receptor alpha network	https://www.gsea-msigdb.org/gsea/msigdb/human/geneset/PID_ERA_GENOMIC_PATHWAY.html
C2CP - PID ERBB1 DOWNSTREAM PATHWAY	ErbB1 downstream signaling	https://www.gsea-msigdb.org/gsea/msigdb/human/geneset/PID_ERBB1_DOWNSTREAM_PATHWAY.html
C2CP - PID ERBB1 INTERNALIZATION PATHWAY	Internalization of ErbB1	https://www.gsea-msigdb.org/gsea/msigdb/human/geneset/PID_ERBB1_INTERNALIZATION_PATHWAY.html
C2CP - PID ERBB1 RECEPTOR PROXIMAL PATHWAY	EGF receptor (ErbB1) signaling pathway	https://www.gsea-msigdb.org/gsea/msigdb/human/geneset/PID_ERBB1_RECEPTOR_PROXIMAL_PATHWAY.html
C2CP - PID ERBB2 ERBB3 PATHWAY	ErbB2/ErbB3 signaling events	https://www.gsea-msigdb.org/gsea/msigdb/human/geneset/PID_ERBB2_ERBB3_PATHWAY.html
C2CP - PID ERBB4 PATHWAY	ErbB4 signaling events	https://www.gsea-msigdb.org/gsea/msigdb/human/geneset/PID_ERBB4_PATHWAY.html
C2CP - PID ERBB NETWORK PATHWAY	ErbB receptor signaling network	https://www.gsea-msigdb.org/gsea/msigdb/human/geneset/PID_ERBB_NETWORK_PATHWAY.html
C2CP - PID ERB GENOMIC PATHWAY	Validated nuclear estrogen receptor beta network	https://www.gsea-msigdb.org/gsea/msigdb/human/geneset/PID_ERB_GENOMIC_PATHWAY.html
C2CP - PID ER NONGENOMIC PATHWAY	Plasma membrane estrogen receptor signaling	https://www.gsea-msigdb.org/gsea/msigdb/human/geneset/PID_ER_NONGENOMIC_PATHWAY.html
C2CP - PID FAK PATHWAY	Signaling events mediated by focal adhesion kinase	https://www.gsea-msigdb.org/gsea/msigdb/human/geneset/PID_FAK_PATHWAY.html
C2CP - PID FANCONI PATHWAY	Fanconi anemia pathway	https://www.gsea-msigdb.org/gsea/msigdb/human/geneset/PID_FANCONI_PATHWAY.html
C2CP - PID FAS PATHWAY	FAS (CD95) signaling pathway	https://www.gsea-msigdb.org/gsea/msigdb/human/geneset/PID_FAS_PATHWAY.html
C2CP - PID FCER1 PATHWAY	Fc-epsilon receptor I signaling in mast cells	https://www.gsea-msigdb.org/gsea/msigdb/human/geneset/PID_FCER1_PATHWAY.html
C2CP - PID FGF PATHWAY	FGF signaling pathway	https://www.gsea-msigdb.org/gsea/msigdb/human/geneset/PID_FGF_PATHWAY.html
C2CP - PID FOXM1 PATHWAY	FOXM1 transcription factor network	https://www.gsea-msigdb.org/gsea/msigdb/human/geneset/PID_FOXM1_PATHWAY.html
C2CP - PID FOXO PATHWAY	FoxO family signaling	https://www.gsea-msigdb.org/gsea/msigdb/human/geneset/PID_FOXO_PATHWAY.html
C2CP - PID FRA PATHWAY	Validated transcriptional targets of AP1 family members Fra1 and Fra2	https://www.gsea-msigdb.org/gsea/msigdb/human/geneset/PID_FRA_PATHWAY.html
C2CP - PID GLYPICAN 1PATHWAY	Glypican 1 network	https://www.gsea-msigdb.org/gsea/msigdb/human/geneset/PID_GLYPICAN_1PATHWAY.html
C2CP - PID GMCSF PATHWAY	GMCSF-mediated signaling events	https://www.gsea-msigdb.org/gsea/msigdb/human/geneset/PID_GMCSF_PATHWAY.html
C2CP - PID HDAC CLASSIII PATHWAY	Signaling events mediated by HDAC Class III	https://www.gsea-msigdb.org/gsea/msigdb/human/geneset/PID_HDAC_CLASSIII_PATHWAY.html
C2CP - PID HDAC CLASSII PATHWAY	Signaling events mediated by HDAC Class II	https://www.gsea-msigdb.org/gsea/msigdb/human/geneset/PID_HDAC_CLASSII_PATHWAY.html
C2CP - PID HDAC CLASSI PATHWAY	Signaling events mediated by HDAC Class I	https://www.gsea-msigdb.org/gsea/msigdb/human/geneset/PID_HDAC_CLASSI_PATHWAY.html
C2CP - PID HEDGEHOG 2PATHWAY	Signaling events mediated by the Hedgehog family	https://www.gsea-msigdb.org/gsea/msigdb/human/geneset/PID_HEDGEHOG_2PATHWAY.html
C2CP - PID HEDGEHOG GLI PATHWAY	Hedgehog signaling events mediated by Gli proteins	https://www.gsea-msigdb.org/gsea/msigdb/human/geneset/PID_HEDGEHOG_GLI_PATHWAY.html
C2CP - PID HES HEY PATHWAY	Notch-mediated HES/HEY network	https://www.gsea-msigdb.org/gsea/msigdb/human/geneset/PID_HES_HEY_PATHWAY.html
C2CP - PID HIF1A PATHWAY	Hypoxic and oxygen homeostasis regulation of HIF-1-alpha	https://www.gsea-msigdb.org/gsea/msigdb/human/geneset/PID_HIF1A_PATHWAY.html
C2CP - PID HIF1 TFPATHWAY	HIF-1-alpha transcription factor network	https://www.gsea-msigdb.org/gsea/msigdb/human/geneset/PID_HIF1_TFPATHWAY.html
C2CP - PID HIF2PATHWAY	HIF-2-alpha transcription factor network	https://www.gsea-msigdb.org/gsea/msigdb/human/geneset/PID_HIF2PATHWAY.html
C2CP - PID HIV NEF PATHWAY	HIV-1 Nef: Negative effector of Fas and TNF-alpha	https://www.gsea-msigdb.org/gsea/msigdb/human/geneset/PID_HIV_NEF_PATHWAY.html
C2CP - PID HNF3A PATHWAY	FOXA1 transcription factor network	https://www.gsea-msigdb.org/gsea/msigdb/human/geneset/PID_HNF3A_PATHWAY.html
C2CP - PID HNF3B PATHWAY	FOXA2 and FOXA3 transcription factor networks	https://www.gsea-msigdb.org/gsea/msigdb/human/geneset/PID_HNF3B_PATHWAY.html
C2CP - PID IFNG PATHWAY	IFN-gamma pathway	https://www.gsea-msigdb.org/gsea/msigdb/human/geneset/PID_IFNG_PATHWAY.html
C2CP - PID IGF1 PATHWAY	IGF1 pathway	https://www.gsea-msigdb.org/gsea/msigdb/human/geneset/PID_IGF1_PATHWAY.html
C2CP - PID IL12 2PATHWAY	IL12-mediated signaling events	https://www.gsea-msigdb.org/gsea/msigdb/human/geneset/PID_IL12_2PATHWAY.html
C2CP - PID IL12 STAT4 PATHWAY	IL12 signaling mediated by STAT4	https://www.gsea-msigdb.org/gsea/msigdb/human/geneset/PID_IL12_STAT4_PATHWAY.html
C2CP - PID IL1 PATHWAY	IL1-mediated signaling events	https://www.gsea-msigdb.org/gsea/msigdb/human/geneset/PID_IL1_PATHWAY.html
C2CP - PID IL23 PATHWAY	IL23-mediated signaling events	https://www.gsea-msigdb.org/gsea/msigdb/human/geneset/PID_IL23_PATHWAY.html
C2CP - PID IL27 PATHWAY	IL27-mediated signaling events	https://www.gsea-msigdb.org/gsea/msigdb/human/geneset/PID_IL27_PATHWAY.html
C2CP - PID IL2 1PATHWAY	IL2-mediated signaling events	https://www.gsea-msigdb.org/gsea/msigdb/human/geneset/PID_IL2_1PATHWAY.html
C2CP - PID IL2 PI3K PATHWAY	IL2 signaling events mediated by PI3K	https://www.gsea-msigdb.org/gsea/msigdb/human/geneset/PID_IL2_PI3K_PATHWAY.html
C2CP - PID IL3 PATHWAY	IL3-mediated signaling events	https://www.gsea-msigdb.org/gsea/msigdb/human/geneset/PID_IL3_PATHWAY.html
C2CP - PID IL4 2PATHWAY	IL4-mediated signaling events	https://www.gsea-msigdb.org/gsea/msigdb/human/geneset/PID_IL4_2PATHWAY.html
C2CP - PID IL5 PATHWAY	IL5-mediated signaling events	https://www.gsea-msigdb.org/gsea/msigdb/human/geneset/PID_IL5_PATHWAY.html
C2CP - PID IL6 7 PATHWAY	IL6-mediated signaling events	https://www.gsea-msigdb.org/gsea/msigdb/human/geneset/PID_IL6_7_PATHWAY.html
C2CP - PID IL8 CXCR1 PATHWAY	IL8- and CXCR1-mediated signaling events	https://www.gsea-msigdb.org/gsea/msigdb/human/geneset/PID_IL8_CXCR1_PATHWAY.html
C2CP - PID IL8 CXCR2 PATHWAY	IL8- and CXCR2-mediated signaling events	https://www.gsea-msigdb.org/gsea/msigdb/human/geneset/PID_IL8_CXCR2_PATHWAY.html
C2CP - PID ILK PATHWAY	Integrin-linked kinase signaling	https://www.gsea-msigdb.org/gsea/msigdb/human/geneset/PID_ILK_PATHWAY.html
C2CP - PID INSULIN GLUCOSE PATHWAY	Insulin-mediated glucose transport	https://www.gsea-msigdb.org/gsea/msigdb/human/geneset/PID_INSULIN_GLUCOSE_PATHWAY.html
C2CP - PID INSULIN PATHWAY	Insulin Pathway	https://www.gsea-msigdb.org/gsea/msigdb/human/geneset/PID_INSULIN_PATHWAY.html
C2CP - PID INTEGRIN1 PATHWAY	Beta1 integrin cell surface interactions	https://www.gsea-msigdb.org/gsea/msigdb/human/geneset/PID_INTEGRIN1_PATHWAY.html
C2CP - PID INTEGRIN2 PATHWAY	Beta2 integrin cell surface interactions	https://www.gsea-msigdb.org/gsea/msigdb/human/geneset/PID_INTEGRIN2_PATHWAY.html
C2CP - PID INTEGRIN3 PATHWAY	Beta3 integrin cell surface interactions	https://www.gsea-msigdb.org/gsea/msigdb/human/geneset/PID_INTEGRIN3_PATHWAY.html
C2CP - PID INTEGRIN4 PATHWAY	Alpha6 beta4 integrin-ligand interactions	https://www.gsea-msigdb.org/gsea/msigdb/human/geneset/PID_INTEGRIN4_PATHWAY.html
C2CP - PID INTEGRIN5 PATHWAY	Beta5 beta6 beta7 and beta8 integrin cell surface interactions	https://www.gsea-msigdb.org/gsea/msigdb/human/geneset/PID_INTEGRIN5_PATHWAY.html
C2CP - PID INTEGRIN A4B1 PATHWAY	Alpha4 beta1 integrin signaling events	https://www.gsea-msigdb.org/gsea/msigdb/human/geneset/PID_INTEGRIN_A4B1_PATHWAY.html
C2CP - PID INTEGRIN A9B1 PATHWAY	Alpha9 beta1 integrin signaling events	https://www.gsea-msigdb.org/gsea/msigdb/human/geneset/PID_INTEGRIN_A9B1_PATHWAY.html
C2CP - PID INTEGRIN CS PATHWAY	Integrin family cell surface interactions	https://www.gsea-msigdb.org/gsea/msigdb/human/geneset/PID_INTEGRIN_CS_PATHWAY.html
C2CP - PID KIT PATHWAY	Signaling events mediated by Stem cell factor receptor (c-Kit)	https://www.gsea-msigdb.org/gsea/msigdb/human/geneset/PID_KIT_PATHWAY.html
C2CP - PID LIS1 PATHWAY	Lissencephaly gene (LIS1) in neuronal migration and development	https://www.gsea-msigdb.org/gsea/msigdb/human/geneset/PID_LIS1_PATHWAY.html
C2CP - PID LKB1 PATHWAY	LKB1 signaling events	https://www.gsea-msigdb.org/gsea/msigdb/human/geneset/PID_LKB1_PATHWAY.html
C2CP - PID LPA4 PATHWAY	LPA4-mediated signaling events	https://www.gsea-msigdb.org/gsea/msigdb/human/geneset/PID_LPA4_PATHWAY.html
C2CP - PID LYMPH ANGIOGENESIS PATHWAY	VEGFR3 signaling in lymphatic endothelium	https://www.gsea-msigdb.org/gsea/msigdb/human/geneset/PID_LYMPH_ANGIOGENESIS_PATHWAY.html
C2CP - PID LYSOPHOSPHOLIPID PATHWAY	LPA receptor mediated events	https://www.gsea-msigdb.org/gsea/msigdb/human/geneset/PID_LYSOPHOSPHOLIPID_PATHWAY.html
C2CP - PID MAPK TRK PATHWAY	Trk receptor signaling mediated by the MAPK pathway	https://www.gsea-msigdb.org/gsea/msigdb/human/geneset/PID_MAPK_TRK_PATHWAY.html
C2CP - PID MET PATHWAY	Signaling events mediated by Hepatocyte Growth Factor Receptor (c-Met)	https://www.gsea-msigdb.org/gsea/msigdb/human/geneset/PID_MET_PATHWAY.html
C2CP - PID MTOR 4PATHWAY	mTOR signaling pathway	https://www.gsea-msigdb.org/gsea/msigdb/human/geneset/PID_MTOR_4PATHWAY.html
C2CP - PID MYC ACTIV PATHWAY	Validated targets of C-MYC transcriptional activation	https://www.gsea-msigdb.org/gsea/msigdb/human/geneset/PID_MYC_ACTIV_PATHWAY.html
C2CP - PID MYC PATHWAY	C-MYC pathway	https://www.gsea-msigdb.org/gsea/msigdb/human/geneset/PID_MYC_PATHWAY.html
C2CP - PID MYC REPRESS PATHWAY	Validated targets of C-MYC transcriptional repression	https://www.gsea-msigdb.org/gsea/msigdb/human/geneset/PID_MYC_REPRESS_PATHWAY.html
C2CP - PID NCADHERIN PATHWAY	N-cadherin signaling events	https://www.gsea-msigdb.org/gsea/msigdb/human/geneset/PID_NCADHERIN_PATHWAY.html
C2CP - PID NECTIN PATHWAY	Nectin adhesion pathway	https://www.gsea-msigdb.org/gsea/msigdb/human/geneset/PID_NECTIN_PATHWAY.html
C2CP - PID NEPHRIN NEPH1 PATHWAY	Nephrin/Neph1 signaling in the kidney podocyte	https://www.gsea-msigdb.org/gsea/msigdb/human/geneset/PID_NEPHRIN_NEPH1_PATHWAY.html
C2CP - PID NETRIN PATHWAY	Netrin-mediated signaling events	https://www.gsea-msigdb.org/gsea/msigdb/human/geneset/PID_NETRIN_PATHWAY.html
C2CP - PID NFAT 3PATHWAY	Role of Calcineurin-dependent NFAT signaling in lymphocytes	https://www.gsea-msigdb.org/gsea/msigdb/human/geneset/PID_NFAT_3PATHWAY.html
C2CP - PID NFAT TFPATHWAY	Calcineurin-regulated NFAT-dependent transcription in lymphocytes	https://www.gsea-msigdb.org/gsea/msigdb/human/geneset/PID_NFAT_TFPATHWAY.html
C2CP - PID NFKAPPAB ATYPICAL PATHWAY	Atypical NF-kappaB pathway	https://www.gsea-msigdb.org/gsea/msigdb/human/geneset/PID_NFKAPPAB_ATYPICAL_PATHWAY.html
C2CP - PID NFKAPPAB CANONICAL PATHWAY	Canonical NF-kappaB pathway	https://www.gsea-msigdb.org/gsea/msigdb/human/geneset/PID_NFKAPPAB_CANONICAL_PATHWAY.html
C2CP - PID NOTCH PATHWAY	Notch signaling pathway	https://www.gsea-msigdb.org/gsea/msigdb/human/geneset/PID_NOTCH_PATHWAY.html
C2CP - PID P38 ALPHA BETA DOWNSTREAM PATHWAY	Signaling mediated by p38-alpha and p38-beta	https://www.gsea-msigdb.org/gsea/msigdb/human/geneset/PID_P38_ALPHA_BETA_DOWNSTREAM_PATHWAY.html
C2CP - PID P38 ALPHA BETA PATHWAY	Regulation of p38-alpha and p38-beta	https://www.gsea-msigdb.org/gsea/msigdb/human/geneset/PID_P38_ALPHA_BETA_PATHWAY.html
C2CP - PID P38 GAMMA DELTA PATHWAY	Signaling mediated by p38-gamma and p38-delta	https://www.gsea-msigdb.org/gsea/msigdb/human/geneset/PID_P38_GAMMA_DELTA_PATHWAY.html
C2CP - PID P38 MK2 PATHWAY	p38 signaling mediated by MAPKAP kinases	https://www.gsea-msigdb.org/gsea/msigdb/human/geneset/PID_P38_MK2_PATHWAY.html
C2CP - PID P38 MKK3 6PATHWAY	p38 MAPK signaling pathway	https://www.gsea-msigdb.org/gsea/msigdb/human/geneset/PID_P38_MKK3_6PATHWAY.html
C2CP - PID P53 DOWNSTREAM PATHWAY	Direct p53 effectors	https://www.gsea-msigdb.org/gsea/msigdb/human/geneset/PID_P53_DOWNSTREAM_PATHWAY.html
C2CP - PID P53 REGULATION PATHWAY	p53 pathway	https://www.gsea-msigdb.org/gsea/msigdb/human/geneset/PID_P53_REGULATION_PATHWAY.html
C2CP - PID P73PATHWAY	p73 transcription factor network	https://www.gsea-msigdb.org/gsea/msigdb/human/geneset/PID_P73PATHWAY.html
C2CP - PID P75 NTR PATHWAY	p75(NTR)-mediated signaling	https://www.gsea-msigdb.org/gsea/msigdb/human/geneset/PID_P75_NTR_PATHWAY.html
C2CP - PID PDGFRA PATHWAY	PDGFR-alpha signaling pathway	https://www.gsea-msigdb.org/gsea/msigdb/human/geneset/PID_PDGFRA_PATHWAY.html
C2CP - PID PDGFRB PATHWAY	PDGFR-beta signaling pathway	https://www.gsea-msigdb.org/gsea/msigdb/human/geneset/PID_PDGFRB_PATHWAY.html
C2CP - PID PI3KCI AKT PATHWAY	Class I PI3K signaling events mediated by Akt	https://www.gsea-msigdb.org/gsea/msigdb/human/geneset/PID_PI3KCI_AKT_PATHWAY.html
C2CP - PID PI3KCI PATHWAY	Class I PI3K signaling events	https://www.gsea-msigdb.org/gsea/msigdb/human/geneset/PID_PI3KCI_PATHWAY.html
C2CP - PID PI3K PLC TRK PATHWAY	Trk receptor signaling mediated by PI3K and PLC-gamma	https://www.gsea-msigdb.org/gsea/msigdb/human/geneset/PID_PI3K_PLC_TRK_PATHWAY.html
C2CP - PID PLK1 PATHWAY	PLK1 signaling events	https://www.gsea-msigdb.org/gsea/msigdb/human/geneset/PID_PLK1_PATHWAY.html
C2CP - PID PRL SIGNALING EVENTS PATHWAY	Signaling events mediated by PRL	https://www.gsea-msigdb.org/gsea/msigdb/human/geneset/PID_PRL_SIGNALING_EVENTS_PATHWAY.html
C2CP - PID PS1 PATHWAY	Presenilin action in Notch and Wnt signaling	https://www.gsea-msigdb.org/gsea/msigdb/human/geneset/PID_PS1_PATHWAY.html
C2CP - PID PTP1B PATHWAY	Signaling events mediated by PTP1B	https://www.gsea-msigdb.org/gsea/msigdb/human/geneset/PID_PTP1B_PATHWAY.html
C2CP - PID RAC1 PATHWAY	RAC1 signaling pathway	https://www.gsea-msigdb.org/gsea/msigdb/human/geneset/PID_RAC1_PATHWAY.html
C2CP - PID RAC1 REG PATHWAY	Regulation of RAC1 activity	https://www.gsea-msigdb.org/gsea/msigdb/human/geneset/PID_RAC1_REG_PATHWAY.html
C2CP - PID RANBP2 PATHWAY	Sumoylation by RanBP2 regulates transcriptional repression	https://www.gsea-msigdb.org/gsea/msigdb/human/geneset/PID_RANBP2_PATHWAY.html
C2CP - PID RAS PATHWAY	Regulation of Ras family activation	https://www.gsea-msigdb.org/gsea/msigdb/human/geneset/PID_RAS_PATHWAY.html
C2CP - PID RB 1PATHWAY	Regulation of retinoblastoma protein	https://www.gsea-msigdb.org/gsea/msigdb/human/geneset/PID_RB_1PATHWAY.html
C2CP - PID REELIN PATHWAY	Reelin signaling pathway	https://www.gsea-msigdb.org/gsea/msigdb/human/geneset/PID_REELIN_PATHWAY.html
C2CP - PID REG GR PATHWAY	Glucocorticoid receptor regulatory network	https://www.gsea-msigdb.org/gsea/msigdb/human/geneset/PID_REG_GR_PATHWAY.html
C2CP - PID RETINOIC ACID PATHWAY	Retinoic acid receptors-mediated signaling	https://www.gsea-msigdb.org/gsea/msigdb/human/geneset/PID_RETINOIC_ACID_PATHWAY.html
C2CP - PID RET PATHWAY	Signaling events regulated by Ret tyrosine kinase	https://www.gsea-msigdb.org/gsea/msigdb/human/geneset/PID_RET_PATHWAY.html
C2CP - PID RHOA PATHWAY	RhoA signaling pathway	https://www.gsea-msigdb.org/gsea/msigdb/human/geneset/PID_RHOA_PATHWAY.html
C2CP - PID RHOA REG PATHWAY	Regulation of RhoA activity	https://www.gsea-msigdb.org/gsea/msigdb/human/geneset/PID_RHOA_REG_PATHWAY.html
C2CP - PID RHODOPSIN PATHWAY	Visual signal transduction: Rods	https://www.gsea-msigdb.org/gsea/msigdb/human/geneset/PID_RHODOPSIN_PATHWAY.html
C2CP - PID RXR VDR PATHWAY	RXR and RAR heterodimerization with other nuclear receptor	https://www.gsea-msigdb.org/gsea/msigdb/human/geneset/PID_RXR_VDR_PATHWAY.html
C2CP - PID S1P META PATHWAY	Sphingosine 1-phosphate (S1P) pathway	https://www.gsea-msigdb.org/gsea/msigdb/human/geneset/PID_S1P_META_PATHWAY.html
C2CP - PID S1P S1P1 PATHWAY	S1P1 pathway	https://www.gsea-msigdb.org/gsea/msigdb/human/geneset/PID_S1P_S1P1_PATHWAY.html
C2CP - PID S1P S1P2 PATHWAY	S1P2 pathway	https://www.gsea-msigdb.org/gsea/msigdb/human/geneset/PID_S1P_S1P2_PATHWAY.html
C2CP - PID S1P S1P3 PATHWAY	S1P3 pathway	https://www.gsea-msigdb.org/gsea/msigdb/human/geneset/PID_S1P_S1P3_PATHWAY.html
C2CP - PID S1P S1P4 PATHWAY	S1P4 pathway	https://www.gsea-msigdb.org/gsea/msigdb/human/geneset/PID_S1P_S1P4_PATHWAY.html
C2CP - PID SHP2 PATHWAY	SHP2 signaling	https://www.gsea-msigdb.org/gsea/msigdb/human/geneset/PID_SHP2_PATHWAY.html
C2CP - PID SMAD2 3NUCLEAR PATHWAY	Regulation of nuclear SMAD2/3 signaling	https://www.gsea-msigdb.org/gsea/msigdb/human/geneset/PID_SMAD2_3NUCLEAR_PATHWAY.html
C2CP - PID SMAD2 3PATHWAY	Regulation of cytoplasmic and nuclear SMAD2/3 signaling	https://www.gsea-msigdb.org/gsea/msigdb/human/geneset/PID_SMAD2_3PATHWAY.html
C2CP - PID SYNDECAN 1 PATHWAY	Syndecan-1-mediated signaling events	https://www.gsea-msigdb.org/gsea/msigdb/human/geneset/PID_SYNDECAN_1_PATHWAY.html
C2CP - PID SYNDECAN 2 PATHWAY	Syndecan-2-mediated signaling events	https://www.gsea-msigdb.org/gsea/msigdb/human/geneset/PID_SYNDECAN_2_PATHWAY.html
C2CP - PID SYNDECAN 3 PATHWAY	Syndecan-3-mediated signaling events	https://www.gsea-msigdb.org/gsea/msigdb/human/geneset/PID_SYNDECAN_3_PATHWAY.html
C2CP - PID SYNDECAN 4 PATHWAY	Syndecan-4-mediated signaling events	https://www.gsea-msigdb.org/gsea/msigdb/human/geneset/PID_SYNDECAN_4_PATHWAY.html
C2CP - PID TAP63 PATHWAY	Validated transcriptional targets of TAp63 isoforms	https://www.gsea-msigdb.org/gsea/msigdb/human/geneset/PID_TAP63_PATHWAY.html
C2CP - PID TCPTP PATHWAY	Signaling events mediated by TCPTP	https://www.gsea-msigdb.org/gsea/msigdb/human/geneset/PID_TCPTP_PATHWAY.html
C2CP - PID TCR CALCIUM PATHWAY	Calcium signaling in the CD4+ TCR pathway	https://www.gsea-msigdb.org/gsea/msigdb/human/geneset/PID_TCR_CALCIUM_PATHWAY.html
C2CP - PID TCR JNK PATHWAY	JNK signaling in the CD4+ TCR pathway	https://www.gsea-msigdb.org/gsea/msigdb/human/geneset/PID_TCR_JNK_PATHWAY.html
C2CP - PID TCR PATHWAY	TCR signaling in na&#xef;ve CD4+ T cells	https://www.gsea-msigdb.org/gsea/msigdb/human/geneset/PID_TCR_PATHWAY.html
C2CP - PID TCR RAS PATHWAY	Ras signaling in the CD4+ TCR pathway	https://www.gsea-msigdb.org/gsea/msigdb/human/geneset/PID_TCR_RAS_PATHWAY.html
C2CP - PID TELOMERASE PATHWAY	Regulation of Telomerase	https://www.gsea-msigdb.org/gsea/msigdb/human/geneset/PID_TELOMERASE_PATHWAY.html
C2CP - PID TGFBR PATHWAY	TGF-beta receptor signaling	https://www.gsea-msigdb.org/gsea/msigdb/human/geneset/PID_TGFBR_PATHWAY.html
C2CP - PID THROMBIN PAR1 PATHWAY	PAR1-mediated thrombin signaling events	https://www.gsea-msigdb.org/gsea/msigdb/human/geneset/PID_THROMBIN_PAR1_PATHWAY.html
C2CP - PID THROMBIN PAR4 PATHWAY	PAR4-mediated thrombin signaling events	https://www.gsea-msigdb.org/gsea/msigdb/human/geneset/PID_THROMBIN_PAR4_PATHWAY.html
C2CP - PID TNF PATHWAY	TNF receptor signaling pathway	https://www.gsea-msigdb.org/gsea/msigdb/human/geneset/PID_TNF_PATHWAY.html
C2CP - PID TOLL ENDOGENOUS PATHWAY	Endogenous TLR signaling	https://www.gsea-msigdb.org/gsea/msigdb/human/geneset/PID_TOLL_ENDOGENOUS_PATHWAY.html
C2CP - PID TRAIL PATHWAY	TRAIL signaling pathway	https://www.gsea-msigdb.org/gsea/msigdb/human/geneset/PID_TRAIL_PATHWAY.html
C2CP - PID TRKR PATHWAY	Neurotrophic factor-mediated Trk receptor signaling	https://www.gsea-msigdb.org/gsea/msigdb/human/geneset/PID_TRKR_PATHWAY.html
C2CP - PID TXA2PATHWAY	Thromboxane A2 receptor signaling	https://www.gsea-msigdb.org/gsea/msigdb/human/geneset/PID_TXA2PATHWAY.html
C2CP - PID UPA UPAR PATHWAY	Urokinase-type plasminogen activator (uPA) and uPAR-mediated signaling	https://www.gsea-msigdb.org/gsea/msigdb/human/geneset/PID_UPA_UPAR_PATHWAY.html
C2CP - PID VEGFR1 2 PATHWAY	Signaling events mediated by VEGFR1 and VEGFR2	https://www.gsea-msigdb.org/gsea/msigdb/human/geneset/PID_VEGFR1_2_PATHWAY.html
C2CP - PID VEGFR1 PATHWAY	VEGFR1 specific signals	https://www.gsea-msigdb.org/gsea/msigdb/human/geneset/PID_VEGFR1_PATHWAY.html
C2CP - PID VEGF VEGFR PATHWAY	VEGF and VEGFR signaling network	https://www.gsea-msigdb.org/gsea/msigdb/human/geneset/PID_VEGF_VEGFR_PATHWAY.html
C2CP - PID WNT CANONICAL PATHWAY	Canonical Wnt signaling pathway	https://www.gsea-msigdb.org/gsea/msigdb/human/geneset/PID_WNT_CANONICAL_PATHWAY.html
C2CP - PID WNT NONCANONICAL PATHWAY	Noncanonical Wnt signaling pathway	https://www.gsea-msigdb.org/gsea/msigdb/human/geneset/PID_WNT_NONCANONICAL_PATHWAY.html
C2CP - PID WNT SIGNALING PATHWAY	Wnt signaling network	https://www.gsea-msigdb.org/gsea/msigdb/human/geneset/PID_WNT_SIGNALING_PATHWAY.html
C2CP - REACTOME 2 LTR CIRCLE FORMATION	2-LTR circle formation	https://www.gsea-msigdb.org/gsea/msigdb/human/geneset/REACTOME_2_LTR_CIRCLE_FORMATION.html
C2CP - REACTOME ABACAVIR METABOLISM	Abacavir metabolism	https://www.gsea-msigdb.org/gsea/msigdb/human/geneset/REACTOME_ABACAVIR_METABOLISM.html
C2CP - REACTOME ABACAVIR TRANSMEMBRANE TRANSPORT	Abacavir transmembrane transport	https://www.gsea-msigdb.org/gsea/msigdb/human/geneset/REACTOME_ABACAVIR_TRANSMEMBRANE_TRANSPORT.html
C2CP - REACTOME ABACAVIR TRANSPORT AND METABOLISM	Abacavir transport and metabolism	https://www.gsea-msigdb.org/gsea/msigdb/human/geneset/REACTOME_ABACAVIR_TRANSPORT_AND_METABOLISM.html
C2CP - REACTOME ABC FAMILY PROTEINS MEDIATED TRANSPORT	ABC-family proteins mediated transport	https://www.gsea-msigdb.org/gsea/msigdb/human/geneset/REACTOME_ABC_FAMILY_PROTEINS_MEDIATED_TRANSPORT.html
C2CP - REACTOME ABC TRANSPORTERS IN LIPID HOMEOSTASIS	ABC transporters in lipid homeostasis	https://www.gsea-msigdb.org/gsea/msigdb/human/geneset/REACTOME_ABC_TRANSPORTERS_IN_LIPID_HOMEOSTASIS.html
C2CP - REACTOME ABC TRANSPORTER DISORDERS	ABC transporter disorders	https://www.gsea-msigdb.org/gsea/msigdb/human/geneset/REACTOME_ABC_TRANSPORTER_DISORDERS.html
C2CP - REACTOME ABERRANT REGULATION OF MITOTIC EXIT IN CANCER DUE TO RB1 DEFECTS	Aberrant regulation of mitotic exit in cancer due to RB1 defects	https://www.gsea-msigdb.org/gsea/msigdb/human/geneset/REACTOME_ABERRANT_REGULATION_OF_MITOTIC_EXIT_IN_CANCER_DUE_TO_RB1_DEFECTS.html
C2CP - REACTOME ABERRANT REGULATION OF MITOTIC G1 S TRANSITION IN CANCER DUE TO RB1 DEFECTS	Aberrant regulation of mitotic G1/S transition in cancer due to RB1 defects	https://www.gsea-msigdb.org/gsea/msigdb/human/geneset/REACTOME_ABERRANT_REGULATION_OF_MITOTIC_G1_S_TRANSITION_IN_CANCER_DUE_TO_RB1_DEFECTS.html
C2CP - REACTOME ABORTIVE ELONGATION OF HIV 1 TRANSCRIPT IN THE ABSENCE OF TAT	Abortive elongation of HIV-1 transcript in the absence of Tat	https://www.gsea-msigdb.org/gsea/msigdb/human/geneset/REACTOME_ABORTIVE_ELONGATION_OF_HIV_1_TRANSCRIPT_IN_THE_ABSENCE_OF_TAT.html
C2CP - REACTOME ACETYLCHOLINE BINDING AND DOWNSTREAM EVENTS	Acetylcholine binding and downstream events	https://www.gsea-msigdb.org/gsea/msigdb/human/geneset/REACTOME_ACETYLCHOLINE_BINDING_AND_DOWNSTREAM_EVENTS.html
C2CP - REACTOME ACETYLCHOLINE INHIBITS CONTRACTION OF OUTER HAIR CELLS	Acetylcholine inhibits contraction of outer hair cells	https://www.gsea-msigdb.org/gsea/msigdb/human/geneset/REACTOME_ACETYLCHOLINE_INHIBITS_CONTRACTION_OF_OUTER_HAIR_CELLS.html
C2CP - REACTOME ACETYLCHOLINE NEUROTRANSMITTER RELEASE CYCLE	Acetylcholine Neurotransmitter Release Cycle	https://www.gsea-msigdb.org/gsea/msigdb/human/geneset/REACTOME_ACETYLCHOLINE_NEUROTRANSMITTER_RELEASE_CYCLE.html
C2CP - REACTOME ACETYLCHOLINE REGULATES INSULIN SECRETION	Acetylcholine regulates insulin secretion	https://www.gsea-msigdb.org/gsea/msigdb/human/geneset/REACTOME_ACETYLCHOLINE_REGULATES_INSULIN_SECRETION.html
C2CP - REACTOME ACROSOME REACTION AND SPERM OOCYTE MEMBRANE BINDING	Acrosome Reaction and Sperm:Oocyte Membrane Binding	https://www.gsea-msigdb.org/gsea/msigdb/human/geneset/REACTOME_ACROSOME_REACTION_AND_SPERM_OOCYTE_MEMBRANE_BINDING.html
C2CP - REACTOME ACTIVATED NOTCH1 TRANSMITS SIGNAL TO THE NUCLEUS	Activated NOTCH1 Transmits Signal to the Nucleus	https://www.gsea-msigdb.org/gsea/msigdb/human/geneset/REACTOME_ACTIVATED_NOTCH1_TRANSMITS_SIGNAL_TO_THE_NUCLEUS.html
C2CP - REACTOME ACTIVATED NTRK2 SIGNALS THROUGH CDK5	Activated NTRK2 signals through CDK5	https://www.gsea-msigdb.org/gsea/msigdb/human/geneset/REACTOME_ACTIVATED_NTRK2_SIGNALS_THROUGH_CDK5.html
C2CP - REACTOME ACTIVATED NTRK2 SIGNALS THROUGH FRS2 AND FRS3	Activated NTRK2 signals through FRS2 and FRS3	https://www.gsea-msigdb.org/gsea/msigdb/human/geneset/REACTOME_ACTIVATED_NTRK2_SIGNALS_THROUGH_FRS2_AND_FRS3.html
C2CP - REACTOME ACTIVATED NTRK2 SIGNALS THROUGH FYN	Activated NTRK2 signals through FYN	https://www.gsea-msigdb.org/gsea/msigdb/human/geneset/REACTOME_ACTIVATED_NTRK2_SIGNALS_THROUGH_FYN.html
C2CP - REACTOME ACTIVATED NTRK2 SIGNALS THROUGH PI3K	Activated NTRK2 signals through PI3K	https://www.gsea-msigdb.org/gsea/msigdb/human/geneset/REACTOME_ACTIVATED_NTRK2_SIGNALS_THROUGH_PI3K.html
C2CP - REACTOME ACTIVATED NTRK2 SIGNALS THROUGH RAS	Activated NTRK2 signals through RAS	https://www.gsea-msigdb.org/gsea/msigdb/human/geneset/REACTOME_ACTIVATED_NTRK2_SIGNALS_THROUGH_RAS.html
C2CP - REACTOME ACTIVATED NTRK3 SIGNALS THROUGH PI3K	Activated NTRK3 signals through PI3K	https://www.gsea-msigdb.org/gsea/msigdb/human/geneset/REACTOME_ACTIVATED_NTRK3_SIGNALS_THROUGH_PI3K.html
C2CP - REACTOME ACTIVATED NTRK3 SIGNALS THROUGH RAS	Activated NTRK3 signals through RAS	https://www.gsea-msigdb.org/gsea/msigdb/human/geneset/REACTOME_ACTIVATED_NTRK3_SIGNALS_THROUGH_RAS.html
C2CP - REACTOME ACTIVATED PKN1 STIMULATES TRANSCRIPTION OF AR ANDROGEN RECEPTOR REGULATED GENES KLK2 AND KLK3	Activated PKN1 stimulates transcription of AR (androgen receptor) regulated genes KLK2 and KLK3	https://www.gsea-msigdb.org/gsea/msigdb/human/geneset/REACTOME_ACTIVATED_PKN1_STIMULATES_TRANSCRIPTION_OF_AR_ANDROGEN_RECEPTOR_REGULATED_GENES_KLK2_AND_KLK3.html
C2CP - REACTOME ACTIVATED TAK1 MEDIATES P38 MAPK ACTIVATION	activated TAK1 mediates p38 MAPK activation	https://www.gsea-msigdb.org/gsea/msigdb/human/geneset/REACTOME_ACTIVATED_TAK1_MEDIATES_P38_MAPK_ACTIVATION.html
C2CP - REACTOME ACTIVATION OF AMPK DOWNSTREAM OF NMDARS	Activation of AMPK downstream of NMDARs	https://www.gsea-msigdb.org/gsea/msigdb/human/geneset/REACTOME_ACTIVATION_OF_AMPK_DOWNSTREAM_OF_NMDARS.html
C2CP - REACTOME ACTIVATION OF ANTERIOR HOX GENES IN HINDBRAIN DEVELOPMENT DURING EARLY EMBRYOGENESIS	Activation of anterior HOX genes in hindbrain development during early embryogenesis	https://www.gsea-msigdb.org/gsea/msigdb/human/geneset/REACTOME_ACTIVATION_OF_ANTERIOR_HOX_GENES_IN_HINDBRAIN_DEVELOPMENT_DURING_EARLY_EMBRYOGENESIS.html
C2CP - REACTOME ACTIVATION OF ATR IN RESPONSE TO REPLICATION STRESS	Activation of ATR in response to replication stress	https://www.gsea-msigdb.org/gsea/msigdb/human/geneset/REACTOME_ACTIVATION_OF_ATR_IN_RESPONSE_TO_REPLICATION_STRESS.html
C2CP - REACTOME ACTIVATION OF BAD AND TRANSLOCATION TO MITOCHONDRIA	Activation of BAD and translocation to mitochondria	https://www.gsea-msigdb.org/gsea/msigdb/human/geneset/REACTOME_ACTIVATION_OF_BAD_AND_TRANSLOCATION_TO_MITOCHONDRIA.html
C2CP - REACTOME ACTIVATION OF BH3 ONLY PROTEINS	Activation of BH3-only proteins	https://www.gsea-msigdb.org/gsea/msigdb/human/geneset/REACTOME_ACTIVATION_OF_BH3_ONLY_PROTEINS.html
C2CP - REACTOME ACTIVATION OF C3 AND C5	Activation of C3 and C5	https://www.gsea-msigdb.org/gsea/msigdb/human/geneset/REACTOME_ACTIVATION_OF_C3_AND_C5.html
C2CP - REACTOME ACTIVATION OF CASPASES THROUGH APOPTOSOME MEDIATED CLEAVAGE	Activation of caspases through apoptosome-mediated cleavage	https://www.gsea-msigdb.org/gsea/msigdb/human/geneset/REACTOME_ACTIVATION_OF_CASPASES_THROUGH_APOPTOSOME_MEDIATED_CLEAVAGE.html
C2CP - REACTOME ACTIVATION OF GENE EXPRESSION BY SREBF SREBP	Activation of gene expression by SREBF (SREBP)	https://www.gsea-msigdb.org/gsea/msigdb/human/geneset/REACTOME_ACTIVATION_OF_GENE_EXPRESSION_BY_SREBF_SREBP.html
C2CP - REACTOME ACTIVATION OF IRF3 IRF7 MEDIATED BY TBK1 IKK EPSILON	Activation of IRF3/IRF7 mediated by TBK1/IKK epsilon	https://www.gsea-msigdb.org/gsea/msigdb/human/geneset/REACTOME_ACTIVATION_OF_IRF3_IRF7_MEDIATED_BY_TBK1_IKK_EPSILON.html
C2CP - REACTOME ACTIVATION OF KAINATE RECEPTORS UPON GLUTAMATE BINDING	Activation of kainate receptors upon glutamate binding	https://www.gsea-msigdb.org/gsea/msigdb/human/geneset/REACTOME_ACTIVATION_OF_KAINATE_RECEPTORS_UPON_GLUTAMATE_BINDING.html
C2CP - REACTOME ACTIVATION OF MATRIX METALLOPROTEINASES	Activation of Matrix Metalloproteinases	https://www.gsea-msigdb.org/gsea/msigdb/human/geneset/REACTOME_ACTIVATION_OF_MATRIX_METALLOPROTEINASES.html
C2CP - REACTOME ACTIVATION OF NIMA KINASES NEK9 NEK6 NEK7	Activation of NIMA Kinases NEK9, NEK6, NEK7	https://www.gsea-msigdb.org/gsea/msigdb/human/geneset/REACTOME_ACTIVATION_OF_NIMA_KINASES_NEK9_NEK6_NEK7.html
C2CP - REACTOME ACTIVATION OF NMDA RECEPTORS AND POSTSYNAPTIC EVENTS	Activation of NMDA receptors and postsynaptic events	https://www.gsea-msigdb.org/gsea/msigdb/human/geneset/REACTOME_ACTIVATION_OF_NMDA_RECEPTORS_AND_POSTSYNAPTIC_EVENTS.html
C2CP - REACTOME ACTIVATION OF NOXA AND TRANSLOCATION TO MITOCHONDRIA	Activation of NOXA and translocation to mitochondria	https://www.gsea-msigdb.org/gsea/msigdb/human/geneset/REACTOME_ACTIVATION_OF_NOXA_AND_TRANSLOCATION_TO_MITOCHONDRIA.html
C2CP - REACTOME ACTIVATION OF PPARGC1A PGC 1ALPHA BY PHOSPHORYLATION	Activation of PPARGC1A (PGC-1alpha) by phosphorylation	https://www.gsea-msigdb.org/gsea/msigdb/human/geneset/REACTOME_ACTIVATION_OF_PPARGC1A_PGC_1ALPHA_BY_PHOSPHORYLATION.html
C2CP - REACTOME ACTIVATION OF PUMA AND TRANSLOCATION TO MITOCHONDRIA	Activation of PUMA and translocation to mitochondria	https://www.gsea-msigdb.org/gsea/msigdb/human/geneset/REACTOME_ACTIVATION_OF_PUMA_AND_TRANSLOCATION_TO_MITOCHONDRIA.html
C2CP - REACTOME ACTIVATION OF RAC1	Activation of RAC1	https://www.gsea-msigdb.org/gsea/msigdb/human/geneset/REACTOME_ACTIVATION_OF_RAC1.html
C2CP - REACTOME ACTIVATION OF RAC1 DOWNSTREAM OF NMDARS	Activation of RAC1 downstream of NMDARs	https://www.gsea-msigdb.org/gsea/msigdb/human/geneset/REACTOME_ACTIVATION_OF_RAC1_DOWNSTREAM_OF_NMDARS.html
C2CP - REACTOME ACTIVATION OF RAS IN B CELLS	Activation of RAS in B cells	https://www.gsea-msigdb.org/gsea/msigdb/human/geneset/REACTOME_ACTIVATION_OF_RAS_IN_B_CELLS.html
C2CP - REACTOME ACTIVATION OF SMO	Activation of SMO	https://www.gsea-msigdb.org/gsea/msigdb/human/geneset/REACTOME_ACTIVATION_OF_SMO.html
C2CP - REACTOME ACTIVATION OF THE AP 1 FAMILY OF TRANSCRIPTION FACTORS	Activation of the AP-1 family of transcription factors	https://www.gsea-msigdb.org/gsea/msigdb/human/geneset/REACTOME_ACTIVATION_OF_THE_AP_1_FAMILY_OF_TRANSCRIPTION_FACTORS.html
C2CP - REACTOME ACTIVATION OF THE MRNA UPON BINDING OF THE CAP BINDING COMPLEX AND EIFS AND SUBSEQUENT BINDING TO 43S	Activation of the mRNA upon binding of the cap-binding complex and eIFs, and subsequent binding to 43S	https://www.gsea-msigdb.org/gsea/msigdb/human/geneset/REACTOME_ACTIVATION_OF_THE_MRNA_UPON_BINDING_OF_THE_CAP_BINDING_COMPLEX_AND_EIFS_AND_SUBSEQUENT_BINDING_TO_43S.html
C2CP - REACTOME ACTIVATION OF THE PHOTOTRANSDUCTION CASCADE	Activation of the phototransduction cascade	https://www.gsea-msigdb.org/gsea/msigdb/human/geneset/REACTOME_ACTIVATION_OF_THE_PHOTOTRANSDUCTION_CASCADE.html
C2CP - REACTOME ACTIVATION OF THE PRE REPLICATIVE COMPLEX	Activation of the pre-replicative complex	https://www.gsea-msigdb.org/gsea/msigdb/human/geneset/REACTOME_ACTIVATION_OF_THE_PRE_REPLICATIVE_COMPLEX.html
C2CP - REACTOME ACTIVATION OF THE TFAP2 AP 2 FAMILY OF TRANSCRIPTION FACTORS	Activation of the TFAP2 (AP-2) family of transcription factors	https://www.gsea-msigdb.org/gsea/msigdb/human/geneset/REACTOME_ACTIVATION_OF_THE_TFAP2_AP_2_FAMILY_OF_TRANSCRIPTION_FACTORS.html
C2CP - REACTOME ACTIVATION OF TRKA RECEPTORS	Activation of TRKA receptors	https://www.gsea-msigdb.org/gsea/msigdb/human/geneset/REACTOME_ACTIVATION_OF_TRKA_RECEPTORS.html
C2CP - REACTOME ACYL CHAIN REMODELING OF CL	Acyl chain remodeling of CL	https://www.gsea-msigdb.org/gsea/msigdb/human/geneset/REACTOME_ACYL_CHAIN_REMODELING_OF_CL.html
C2CP - REACTOME ACYL CHAIN REMODELING OF DAG AND TAG	Acyl chain remodeling of DAG and TAG	https://www.gsea-msigdb.org/gsea/msigdb/human/geneset/REACTOME_ACYL_CHAIN_REMODELING_OF_DAG_AND_TAG.html
C2CP - REACTOME ACYL CHAIN REMODELLING OF PC	Acyl chain remodelling of PC	https://www.gsea-msigdb.org/gsea/msigdb/human/geneset/REACTOME_ACYL_CHAIN_REMODELLING_OF_PC.html
C2CP - REACTOME ACYL CHAIN REMODELLING OF PE	Acyl chain remodelling of PE	https://www.gsea-msigdb.org/gsea/msigdb/human/geneset/REACTOME_ACYL_CHAIN_REMODELLING_OF_PE.html
C2CP - REACTOME ACYL CHAIN REMODELLING OF PG	Acyl chain remodelling of PG	https://www.gsea-msigdb.org/gsea/msigdb/human/geneset/REACTOME_ACYL_CHAIN_REMODELLING_OF_PG.html
C2CP - REACTOME ACYL CHAIN REMODELLING OF PI	Acyl chain remodelling of PI	https://www.gsea-msigdb.org/gsea/msigdb/human/geneset/REACTOME_ACYL_CHAIN_REMODELLING_OF_PI.html
C2CP - REACTOME ACYL CHAIN REMODELLING OF PS	Acyl chain remodelling of PS	https://www.gsea-msigdb.org/gsea/msigdb/human/geneset/REACTOME_ACYL_CHAIN_REMODELLING_OF_PS.html
C2CP - REACTOME ADAPTIVE IMMUNE SYSTEM	Adaptive Immune System	https://www.gsea-msigdb.org/gsea/msigdb/human/geneset/REACTOME_ADAPTIVE_IMMUNE_SYSTEM.html
C2CP - REACTOME ADENYLATE CYCLASE ACTIVATING PATHWAY	Adenylate cyclase activating pathway	https://www.gsea-msigdb.org/gsea/msigdb/human/geneset/REACTOME_ADENYLATE_CYCLASE_ACTIVATING_PATHWAY.html
C2CP - REACTOME ADENYLATE CYCLASE INHIBITORY PATHWAY	Adenylate cyclase inhibitory pathway	https://www.gsea-msigdb.org/gsea/msigdb/human/geneset/REACTOME_ADENYLATE_CYCLASE_INHIBITORY_PATHWAY.html
C2CP - REACTOME ADHERENS JUNCTIONS INTERACTIONS	Adherens junctions interactions	https://www.gsea-msigdb.org/gsea/msigdb/human/geneset/REACTOME_ADHERENS_JUNCTIONS_INTERACTIONS.html
C2CP - REACTOME ADORA2B MEDIATED ANTI INFLAMMATORY CYTOKINES PRODUCTION	ADORA2B mediated anti-inflammatory cytokines production	https://www.gsea-msigdb.org/gsea/msigdb/human/geneset/REACTOME_ADORA2B_MEDIATED_ANTI_INFLAMMATORY_CYTOKINES_PRODUCTION.html
C2CP - REACTOME ADP SIGNALLING THROUGH P2Y PURINOCEPTOR 1	ADP signalling through P2Y purinoceptor 1	https://www.gsea-msigdb.org/gsea/msigdb/human/geneset/REACTOME_ADP_SIGNALLING_THROUGH_P2Y_PURINOCEPTOR_1.html
C2CP - REACTOME ADP SIGNALLING THROUGH P2Y PURINOCEPTOR 12	ADP signalling through P2Y purinoceptor 12	https://www.gsea-msigdb.org/gsea/msigdb/human/geneset/REACTOME_ADP_SIGNALLING_THROUGH_P2Y_PURINOCEPTOR_12.html
C2CP - REACTOME ADRENALINE NORADRENALINE INHIBITS INSULIN SECRETION	Adrenaline,noradrenaline inhibits insulin secretion	https://www.gsea-msigdb.org/gsea/msigdb/human/geneset/REACTOME_ADRENALINE_NORADRENALINE_INHIBITS_INSULIN_SECRETION.html
C2CP - REACTOME ADRENOCEPTORS	Adrenoceptors	https://www.gsea-msigdb.org/gsea/msigdb/human/geneset/REACTOME_ADRENOCEPTORS.html
C2CP - REACTOME ADVANCED GLYCOSYLATION ENDPRODUCT RECEPTOR SIGNALING	Advanced glycosylation endproduct receptor signaling	https://www.gsea-msigdb.org/gsea/msigdb/human/geneset/REACTOME_ADVANCED_GLYCOSYLATION_ENDPRODUCT_RECEPTOR_SIGNALING.html
C2CP - REACTOME AFLATOXIN ACTIVATION AND DETOXIFICATION	Aflatoxin activation and detoxification	https://www.gsea-msigdb.org/gsea/msigdb/human/geneset/REACTOME_AFLATOXIN_ACTIVATION_AND_DETOXIFICATION.html
C2CP - REACTOME AGGREPHAGY	Aggrephagy	https://www.gsea-msigdb.org/gsea/msigdb/human/geneset/REACTOME_AGGREPHAGY.html
C2CP - REACTOME AKT PHOSPHORYLATES TARGETS IN THE CYTOSOL	AKT phosphorylates targets in the cytosol	https://www.gsea-msigdb.org/gsea/msigdb/human/geneset/REACTOME_AKT_PHOSPHORYLATES_TARGETS_IN_THE_CYTOSOL.html
C2CP - REACTOME AKT PHOSPHORYLATES TARGETS IN THE NUCLEUS	AKT phosphorylates targets in the nucleus	https://www.gsea-msigdb.org/gsea/msigdb/human/geneset/REACTOME_AKT_PHOSPHORYLATES_TARGETS_IN_THE_NUCLEUS.html
C2CP - REACTOME ALK MUTANTS BIND TKIS	ALK mutants bind TKIs	https://www.gsea-msigdb.org/gsea/msigdb/human/geneset/REACTOME_ALK_MUTANTS_BIND_TKIS.html
C2CP - REACTOME ALPHA DEFENSINS	Alpha-defensins	https://www.gsea-msigdb.org/gsea/msigdb/human/geneset/REACTOME_ALPHA_DEFENSINS.html
C2CP - REACTOME ALPHA LINOLENIC OMEGA3 AND LINOLEIC OMEGA6 ACID METABOLISM	alpha-linolenic (omega3) and linoleic (omega6) acid metabolism	https://www.gsea-msigdb.org/gsea/msigdb/human/geneset/REACTOME_ALPHA_LINOLENIC_OMEGA3_AND_LINOLEIC_OMEGA6_ACID_METABOLISM.html
C2CP - REACTOME ALPHA OXIDATION OF PHYTANATE	Alpha-oxidation of phytanate	https://www.gsea-msigdb.org/gsea/msigdb/human/geneset/REACTOME_ALPHA_OXIDATION_OF_PHYTANATE.html
C2CP - REACTOME ALPHA PROTEIN KINASE 1 SIGNALING PATHWAY	Alpha-protein kinase 1 signaling pathway	https://www.gsea-msigdb.org/gsea/msigdb/human/geneset/REACTOME_ALPHA_PROTEIN_KINASE_1_SIGNALING_PATHWAY.html
C2CP - REACTOME ALTERNATIVE COMPLEMENT ACTIVATION	Alternative complement activation	https://www.gsea-msigdb.org/gsea/msigdb/human/geneset/REACTOME_ALTERNATIVE_COMPLEMENT_ACTIVATION.html
C2CP - REACTOME AMINE LIGAND BINDING RECEPTORS	Amine ligand-binding receptors	https://www.gsea-msigdb.org/gsea/msigdb/human/geneset/REACTOME_AMINE_LIGAND_BINDING_RECEPTORS.html
C2CP - REACTOME AMINO ACIDS REGULATE MTORC1	Amino acids regulate mTORC1	https://www.gsea-msigdb.org/gsea/msigdb/human/geneset/REACTOME_AMINO_ACIDS_REGULATE_MTORC1.html
C2CP - REACTOME AMINO ACID CONJUGATION	Amino Acid conjugation	https://www.gsea-msigdb.org/gsea/msigdb/human/geneset/REACTOME_AMINO_ACID_CONJUGATION.html
C2CP - REACTOME AMINO ACID TRANSPORT ACROSS THE PLASMA MEMBRANE	Amino acid transport across the plasma membrane	https://www.gsea-msigdb.org/gsea/msigdb/human/geneset/REACTOME_AMINO_ACID_TRANSPORT_ACROSS_THE_PLASMA_MEMBRANE.html
C2CP - REACTOME AMPK INHIBITS CHREBP TRANSCRIPTIONAL ACTIVATION ACTIVITY	AMPK inhibits chREBP transcriptional activation activity	https://www.gsea-msigdb.org/gsea/msigdb/human/geneset/REACTOME_AMPK_INHIBITS_CHREBP_TRANSCRIPTIONAL_ACTIVATION_ACTIVITY.html
C2CP - REACTOME AMYLOID FIBER FORMATION	Amyloid fiber formation	https://www.gsea-msigdb.org/gsea/msigdb/human/geneset/REACTOME_AMYLOID_FIBER_FORMATION.html
C2CP - REACTOME ANCHORING FIBRIL FORMATION	Anchoring fibril formation	https://www.gsea-msigdb.org/gsea/msigdb/human/geneset/REACTOME_ANCHORING_FIBRIL_FORMATION.html
C2CP - REACTOME ANCHORING OF THE BASAL BODY TO THE PLASMA MEMBRANE	Anchoring of the basal body to the plasma membrane	https://www.gsea-msigdb.org/gsea/msigdb/human/geneset/REACTOME_ANCHORING_OF_THE_BASAL_BODY_TO_THE_PLASMA_MEMBRANE.html
C2CP - REACTOME ANDROGEN BIOSYNTHESIS	Androgen biosynthesis	https://www.gsea-msigdb.org/gsea/msigdb/human/geneset/REACTOME_ANDROGEN_BIOSYNTHESIS.html
C2CP - REACTOME ANTIGEN ACTIVATES B CELL RECEPTOR BCR LEADING TO GENERATION OF SECOND MESSENGERS	Antigen activates B Cell Receptor (BCR) leading to generation of second messengers	https://www.gsea-msigdb.org/gsea/msigdb/human/geneset/REACTOME_ANTIGEN_ACTIVATES_B_CELL_RECEPTOR_BCR_LEADING_TO_GENERATION_OF_SECOND_MESSENGERS.html
C2CP - REACTOME ANTIGEN PRESENTATION FOLDING ASSEMBLY AND PEPTIDE LOADING OF CLASS I MHC	Antigen Presentation: Folding, assembly and peptide loading of class I MHC	https://www.gsea-msigdb.org/gsea/msigdb/human/geneset/REACTOME_ANTIGEN_PRESENTATION_FOLDING_ASSEMBLY_AND_PEPTIDE_LOADING_OF_CLASS_I_MHC.html
C2CP - REACTOME ANTIGEN PROCESSING CROSS PRESENTATION	Antigen processing-Cross presentation	https://www.gsea-msigdb.org/gsea/msigdb/human/geneset/REACTOME_ANTIGEN_PROCESSING_CROSS_PRESENTATION.html
C2CP - REACTOME ANTIGEN PROCESSING UBIQUITINATION PROTEASOME DEGRADATION	Antigen processing: Ubiquitination & Proteasome degradation	https://www.gsea-msigdb.org/gsea/msigdb/human/geneset/REACTOME_ANTIGEN_PROCESSING_UBIQUITINATION_PROTEASOME_DEGRADATION.html
C2CP - REACTOME ANTIMICROBIAL PEPTIDES	Antimicrobial peptides	https://www.gsea-msigdb.org/gsea/msigdb/human/geneset/REACTOME_ANTIMICROBIAL_PEPTIDES.html
C2CP - REACTOME ANTIVIRAL MECHANISM BY IFN STIMULATED GENES	Antiviral mechanism by IFN-stimulated genes	https://www.gsea-msigdb.org/gsea/msigdb/human/geneset/REACTOME_ANTIVIRAL_MECHANISM_BY_IFN_STIMULATED_GENES.html
C2CP - REACTOME ANTI INFLAMMATORY RESPONSE FAVOURING LEISHMANIA PARASITE INFECTION	Anti-inflammatory response favouring Leishmania parasite infection	https://www.gsea-msigdb.org/gsea/msigdb/human/geneset/REACTOME_ANTI_INFLAMMATORY_RESPONSE_FAVOURING_LEISHMANIA_PARASITE_INFECTION.html
C2CP - REACTOME APC CDC20 MEDIATED DEGRADATION OF NEK2A	APC-Cdc20 mediated degradation of Nek2A	https://www.gsea-msigdb.org/gsea/msigdb/human/geneset/REACTOME_APC_CDC20_MEDIATED_DEGRADATION_OF_NEK2A.html
C2CP - REACTOME APC C CDC20 MEDIATED DEGRADATION OF CYCLIN B	APC/C:Cdc20 mediated degradation of Cyclin B	https://www.gsea-msigdb.org/gsea/msigdb/human/geneset/REACTOME_APC_C_CDC20_MEDIATED_DEGRADATION_OF_CYCLIN_B.html
C2CP - REACTOME APC C CDH1 MEDIATED DEGRADATION OF CDC20 AND OTHER APC C CDH1 TARGETED PROTEINS IN LATE MITOSIS EARLY G1	APC/C:Cdh1 mediated degradation of Cdc20 and other APC/C:Cdh1 targeted proteins in late mitosis/early G1	https://www.gsea-msigdb.org/gsea/msigdb/human/geneset/REACTOME_APC_C_CDH1_MEDIATED_DEGRADATION_OF_CDC20_AND_OTHER_APC_C_CDH1_TARGETED_PROTEINS_IN_LATE_MITOSIS_EARLY_G1.html
C2CP - REACTOME APC C MEDIATED DEGRADATION OF CELL CYCLE PROTEINS	APC/C-mediated degradation of cell cycle proteins	https://www.gsea-msigdb.org/gsea/msigdb/human/geneset/REACTOME_APC_C_MEDIATED_DEGRADATION_OF_CELL_CYCLE_PROTEINS.html
C2CP - REACTOME APEX1 INDEPENDENT RESOLUTION OF AP SITES VIA THE SINGLE NUCLEOTIDE REPLACEMENT PATHWAY	APEX1-Independent Resolution of AP Sites via the Single Nucleotide Replacement Pathway	https://www.gsea-msigdb.org/gsea/msigdb/human/geneset/REACTOME_APEX1_INDEPENDENT_RESOLUTION_OF_AP_SITES_VIA_THE_SINGLE_NUCLEOTIDE_REPLACEMENT_PATHWAY.html
C2CP - REACTOME APOBEC3G MEDIATED RESISTANCE TO HIV 1 INFECTION	APOBEC3G mediated resistance to HIV-1 infection	https://www.gsea-msigdb.org/gsea/msigdb/human/geneset/REACTOME_APOBEC3G_MEDIATED_RESISTANCE_TO_HIV_1_INFECTION.html
C2CP - REACTOME APOPTOSIS	Apoptosis	https://www.gsea-msigdb.org/gsea/msigdb/human/geneset/REACTOME_APOPTOSIS.html
C2CP - REACTOME APOPTOSIS INDUCED DNA FRAGMENTATION	Apoptosis induced DNA fragmentation	https://www.gsea-msigdb.org/gsea/msigdb/human/geneset/REACTOME_APOPTOSIS_INDUCED_DNA_FRAGMENTATION.html
C2CP - REACTOME APOPTOTIC CLEAVAGE OF CELLULAR PROTEINS	Apoptotic cleavage of cellular proteins	https://www.gsea-msigdb.org/gsea/msigdb/human/geneset/REACTOME_APOPTOTIC_CLEAVAGE_OF_CELLULAR_PROTEINS.html
C2CP - REACTOME APOPTOTIC CLEAVAGE OF CELL ADHESION PROTEINS	Apoptotic cleavage of cell adhesion proteins	https://www.gsea-msigdb.org/gsea/msigdb/human/geneset/REACTOME_APOPTOTIC_CLEAVAGE_OF_CELL_ADHESION_PROTEINS.html
C2CP - REACTOME APOPTOTIC EXECUTION PHASE	Apoptotic execution phase	https://www.gsea-msigdb.org/gsea/msigdb/human/geneset/REACTOME_APOPTOTIC_EXECUTION_PHASE.html
C2CP - REACTOME APOPTOTIC FACTOR MEDIATED RESPONSE	Apoptotic factor-mediated response	https://www.gsea-msigdb.org/gsea/msigdb/human/geneset/REACTOME_APOPTOTIC_FACTOR_MEDIATED_RESPONSE.html
C2CP - REACTOME AQUAPORIN MEDIATED TRANSPORT	Aquaporin-mediated transport	https://www.gsea-msigdb.org/gsea/msigdb/human/geneset/REACTOME_AQUAPORIN_MEDIATED_TRANSPORT.html
C2CP - REACTOME ARACHIDONATE PRODUCTION FROM DAG	Arachidonate production from DAG	https://www.gsea-msigdb.org/gsea/msigdb/human/geneset/REACTOME_ARACHIDONATE_PRODUCTION_FROM_DAG.html
C2CP - REACTOME ARACHIDONIC ACID METABOLISM	Arachidonic acid metabolism	https://www.gsea-msigdb.org/gsea/msigdb/human/geneset/REACTOME_ARACHIDONIC_ACID_METABOLISM.html
C2CP - REACTOME ARMS MEDIATED ACTIVATION	ARMS-mediated activation	https://www.gsea-msigdb.org/gsea/msigdb/human/geneset/REACTOME_ARMS_MEDIATED_ACTIVATION.html
C2CP - REACTOME ARYL HYDROCARBON RECEPTOR SIGNALLING	Aryl hydrocarbon receptor signalling	https://www.gsea-msigdb.org/gsea/msigdb/human/geneset/REACTOME_ARYL_HYDROCARBON_RECEPTOR_SIGNALLING.html
C2CP - REACTOME ASPARAGINE N LINKED GLYCOSYLATION	Asparagine N-linked glycosylation	https://www.gsea-msigdb.org/gsea/msigdb/human/geneset/REACTOME_ASPARAGINE_N_LINKED_GLYCOSYLATION.html
C2CP - REACTOME ASPARTATE AND ASPARAGINE METABOLISM	Aspartate and asparagine metabolism	https://www.gsea-msigdb.org/gsea/msigdb/human/geneset/REACTOME_ASPARTATE_AND_ASPARAGINE_METABOLISM.html
C2CP - REACTOME ASSEMBLY AND CELL SURFACE PRESENTATION OF NMDA RECEPTORS	Assembly and cell surface presentation of NMDA receptors	https://www.gsea-msigdb.org/gsea/msigdb/human/geneset/REACTOME_ASSEMBLY_AND_CELL_SURFACE_PRESENTATION_OF_NMDA_RECEPTORS.html
C2CP - REACTOME ASSEMBLY OF ACTIVE LPL AND LIPC LIPASE COMPLEXES	Assembly of active LPL and LIPC lipase complexes	https://www.gsea-msigdb.org/gsea/msigdb/human/geneset/REACTOME_ASSEMBLY_OF_ACTIVE_LPL_AND_LIPC_LIPASE_COMPLEXES.html
C2CP - REACTOME ASSEMBLY OF COLLAGEN FIBRILS AND OTHER MULTIMERIC STRUCTURES	Assembly of collagen fibrils and other multimeric structures	https://www.gsea-msigdb.org/gsea/msigdb/human/geneset/REACTOME_ASSEMBLY_OF_COLLAGEN_FIBRILS_AND_OTHER_MULTIMERIC_STRUCTURES.html
C2CP - REACTOME ASSEMBLY OF THE HIV VIRION	Assembly Of The HIV Virion	https://www.gsea-msigdb.org/gsea/msigdb/human/geneset/REACTOME_ASSEMBLY_OF_THE_HIV_VIRION.html
C2CP - REACTOME ASSEMBLY OF THE ORC COMPLEX AT THE ORIGIN OF REPLICATION	Assembly of the ORC complex at the origin of replication	https://www.gsea-msigdb.org/gsea/msigdb/human/geneset/REACTOME_ASSEMBLY_OF_THE_ORC_COMPLEX_AT_THE_ORIGIN_OF_REPLICATION.html
C2CP - REACTOME ASSOCIATION OF TRIC CCT WITH TARGET PROTEINS DURING BIOSYNTHESIS	Association of TriC/CCT with target proteins during biosynthesis	https://www.gsea-msigdb.org/gsea/msigdb/human/geneset/REACTOME_ASSOCIATION_OF_TRIC_CCT_WITH_TARGET_PROTEINS_DURING_BIOSYNTHESIS.html
C2CP - REACTOME ASYMMETRIC LOCALIZATION OF PCP PROTEINS	Asymmetric localization of PCP proteins	https://www.gsea-msigdb.org/gsea/msigdb/human/geneset/REACTOME_ASYMMETRIC_LOCALIZATION_OF_PCP_PROTEINS.html
C2CP - REACTOME ATF4 ACTIVATES GENES IN RESPONSE TO ENDOPLASMIC RETICULUM STRESS	ATF4 activates genes in response to endoplasmic reticulum stress	https://www.gsea-msigdb.org/gsea/msigdb/human/geneset/REACTOME_ATF4_ACTIVATES_GENES_IN_RESPONSE_TO_ENDOPLASMIC_RETICULUM_STRESS.html
C2CP - REACTOME ATF6 ATF6 ALPHA ACTIVATES CHAPERONES	ATF6 (ATF6-alpha) activates chaperones	https://www.gsea-msigdb.org/gsea/msigdb/human/geneset/REACTOME_ATF6_ATF6_ALPHA_ACTIVATES_CHAPERONES.html
C2CP - REACTOME ATF6 ATF6 ALPHA ACTIVATES CHAPERONE GENES	ATF6 (ATF6-alpha) activates chaperone genes	https://www.gsea-msigdb.org/gsea/msigdb/human/geneset/REACTOME_ATF6_ATF6_ALPHA_ACTIVATES_CHAPERONE_GENES.html
C2CP - REACTOME ATTACHMENT AND ENTRY	Attachment and Entry	https://www.gsea-msigdb.org/gsea/msigdb/human/geneset/REACTOME_ATTACHMENT_AND_ENTRY.html
C2CP - REACTOME ATTACHMENT OF GPI ANCHOR TO UPAR	Attachment of GPI anchor to uPAR	https://www.gsea-msigdb.org/gsea/msigdb/human/geneset/REACTOME_ATTACHMENT_OF_GPI_ANCHOR_TO_UPAR.html
C2CP - REACTOME ATTENUATION PHASE	Attenuation phase	https://www.gsea-msigdb.org/gsea/msigdb/human/geneset/REACTOME_ATTENUATION_PHASE.html
C2CP - REACTOME AUF1 HNRNP D0 BINDS AND DESTABILIZES MRNA	AUF1 (hnRNP D0) binds and destabilizes mRNA	https://www.gsea-msigdb.org/gsea/msigdb/human/geneset/REACTOME_AUF1_HNRNP_D0_BINDS_AND_DESTABILIZES_MRNA.html
C2CP - REACTOME AURKA ACTIVATION BY TPX2	AURKA Activation by TPX2	https://www.gsea-msigdb.org/gsea/msigdb/human/geneset/REACTOME_AURKA_ACTIVATION_BY_TPX2.html
C2CP - REACTOME AUTOPHAGY	Autophagy	https://www.gsea-msigdb.org/gsea/msigdb/human/geneset/REACTOME_AUTOPHAGY.html
C2CP - REACTOME A TETRASACCHARIDE LINKER SEQUENCE IS REQUIRED FOR GAG SYNTHESIS	A tetrasaccharide linker sequence is required for GAG synthesis	https://www.gsea-msigdb.org/gsea/msigdb/human/geneset/REACTOME_A_TETRASACCHARIDE_LINKER_SEQUENCE_IS_REQUIRED_FOR_GAG_SYNTHESIS.html
C2CP - REACTOME BASE EXCISION REPAIR	Base Excision Repair	https://www.gsea-msigdb.org/gsea/msigdb/human/geneset/REACTOME_BASE_EXCISION_REPAIR.html
C2CP - REACTOME BASE EXCISION REPAIR AP SITE FORMATION	Base-Excision Repair, AP Site Formation	https://www.gsea-msigdb.org/gsea/msigdb/human/geneset/REACTOME_BASE_EXCISION_REPAIR_AP_SITE_FORMATION.html
C2CP - REACTOME BASIGIN INTERACTIONS	Basigin interactions	https://www.gsea-msigdb.org/gsea/msigdb/human/geneset/REACTOME_BASIGIN_INTERACTIONS.html
C2CP - REACTOME BBSOME MEDIATED CARGO TARGETING TO CILIUM	BBSome-mediated cargo-targeting to cilium	https://www.gsea-msigdb.org/gsea/msigdb/human/geneset/REACTOME_BBSOME_MEDIATED_CARGO_TARGETING_TO_CILIUM.html
C2CP - REACTOME BETA CATENIN INDEPENDENT WNT SIGNALING	Beta-catenin independent WNT signaling	https://www.gsea-msigdb.org/gsea/msigdb/human/geneset/REACTOME_BETA_CATENIN_INDEPENDENT_WNT_SIGNALING.html
C2CP - REACTOME BETA CATENIN PHOSPHORYLATION CASCADE	Beta-catenin phosphorylation cascade	https://www.gsea-msigdb.org/gsea/msigdb/human/geneset/REACTOME_BETA_CATENIN_PHOSPHORYLATION_CASCADE.html
C2CP - REACTOME BETA DEFENSINS	Beta defensins	https://www.gsea-msigdb.org/gsea/msigdb/human/geneset/REACTOME_BETA_DEFENSINS.html
C2CP - REACTOME BETA OXIDATION OF BUTANOYL COA TO ACETYL COA	Beta oxidation of butanoyl-CoA to acetyl-CoA	https://www.gsea-msigdb.org/gsea/msigdb/human/geneset/REACTOME_BETA_OXIDATION_OF_BUTANOYL_COA_TO_ACETYL_COA.html
C2CP - REACTOME BETA OXIDATION OF DECANOYL COA TO OCTANOYL COA COA	Beta oxidation of decanoyl-CoA to octanoyl-CoA-CoA	https://www.gsea-msigdb.org/gsea/msigdb/human/geneset/REACTOME_BETA_OXIDATION_OF_DECANOYL_COA_TO_OCTANOYL_COA_COA.html
C2CP - REACTOME BETA OXIDATION OF HEXANOYL COA TO BUTANOYL COA	Beta oxidation of hexanoyl-CoA to butanoyl-CoA	https://www.gsea-msigdb.org/gsea/msigdb/human/geneset/REACTOME_BETA_OXIDATION_OF_HEXANOYL_COA_TO_BUTANOYL_COA.html
C2CP - REACTOME BETA OXIDATION OF LAUROYL COA TO DECANOYL COA COA	Beta oxidation of lauroyl-CoA to decanoyl-CoA-CoA	https://www.gsea-msigdb.org/gsea/msigdb/human/geneset/REACTOME_BETA_OXIDATION_OF_LAUROYL_COA_TO_DECANOYL_COA_COA.html
C2CP - REACTOME BETA OXIDATION OF OCTANOYL COA TO HEXANOYL COA	Beta oxidation of octanoyl-CoA to hexanoyl-CoA	https://www.gsea-msigdb.org/gsea/msigdb/human/geneset/REACTOME_BETA_OXIDATION_OF_OCTANOYL_COA_TO_HEXANOYL_COA.html
C2CP - REACTOME BETA OXIDATION OF PRISTANOYL COA	Beta-oxidation of pristanoyl-CoA	https://www.gsea-msigdb.org/gsea/msigdb/human/geneset/REACTOME_BETA_OXIDATION_OF_PRISTANOYL_COA.html
C2CP - REACTOME BETA OXIDATION OF VERY LONG CHAIN FATTY ACIDS	Beta-oxidation of very long chain fatty acids	https://www.gsea-msigdb.org/gsea/msigdb/human/geneset/REACTOME_BETA_OXIDATION_OF_VERY_LONG_CHAIN_FATTY_ACIDS.html
C2CP - REACTOME BH3 ONLY PROTEINS ASSOCIATE WITH AND INACTIVATE ANTI APOPTOTIC BCL 2 MEMBERS	BH3-only proteins associate with and inactivate anti-apoptotic BCL-2 members	https://www.gsea-msigdb.org/gsea/msigdb/human/geneset/REACTOME_BH3_ONLY_PROTEINS_ASSOCIATE_WITH_AND_INACTIVATE_ANTI_APOPTOTIC_BCL_2_MEMBERS.html
C2CP - REACTOME BICARBONATE TRANSPORTERS	Bicarbonate transporters	https://www.gsea-msigdb.org/gsea/msigdb/human/geneset/REACTOME_BICARBONATE_TRANSPORTERS.html
C2CP - REACTOME BILE ACID AND BILE SALT METABOLISM	Bile acid and bile salt metabolism	https://www.gsea-msigdb.org/gsea/msigdb/human/geneset/REACTOME_BILE_ACID_AND_BILE_SALT_METABOLISM.html
C2CP - REACTOME BINDING AND UPTAKE OF LIGANDS BY SCAVENGER RECEPTORS	Binding and Uptake of Ligands by Scavenger Receptors	https://www.gsea-msigdb.org/gsea/msigdb/human/geneset/REACTOME_BINDING_AND_UPTAKE_OF_LIGANDS_BY_SCAVENGER_RECEPTORS.html
C2CP - REACTOME BINDING OF TCF LEF CTNNB1 TO TARGET GENE PROMOTERS	Binding of TCF/LEF:CTNNB1 to target gene promoters	https://www.gsea-msigdb.org/gsea/msigdb/human/geneset/REACTOME_BINDING_OF_TCF_LEF_CTNNB1_TO_TARGET_GENE_PROMOTERS.html
C2CP - REACTOME BIOLOGICAL OXIDATIONS	Biological oxidations	https://www.gsea-msigdb.org/gsea/msigdb/human/geneset/REACTOME_BIOLOGICAL_OXIDATIONS.html
C2CP - REACTOME BIOSYNTHESIS OF EPA DERIVED SPMS	Biosynthesis of EPA-derived SPMs	https://www.gsea-msigdb.org/gsea/msigdb/human/geneset/REACTOME_BIOSYNTHESIS_OF_EPA_DERIVED_SPMS.html
C2CP - REACTOME BIOSYNTHESIS OF MARESINS	Biosynthesis of maresins	https://www.gsea-msigdb.org/gsea/msigdb/human/geneset/REACTOME_BIOSYNTHESIS_OF_MARESINS.html
C2CP - REACTOME BIOSYNTHESIS OF MARESIN LIKE SPMS	Biosynthesis of maresin-like SPMs	https://www.gsea-msigdb.org/gsea/msigdb/human/geneset/REACTOME_BIOSYNTHESIS_OF_MARESIN_LIKE_SPMS.html
C2CP - REACTOME BIOSYNTHESIS OF SPECIALIZED PRORESOLVING MEDIATORS SPMS	Biosynthesis of specialized proresolving mediators (SPMs)	https://www.gsea-msigdb.org/gsea/msigdb/human/geneset/REACTOME_BIOSYNTHESIS_OF_SPECIALIZED_PRORESOLVING_MEDIATORS_SPMS.html
C2CP - REACTOME BIOSYNTHESIS OF THE N GLYCAN PRECURSOR DOLICHOL LIPID LINKED OLIGOSACCHARIDE LLO AND TRANSFER TO A NASCENT PROTEIN	Biosynthesis of the N-glycan precursor (dolichol lipid-linked oligosaccharide, LLO) and transfer to a nascent protein	https://www.gsea-msigdb.org/gsea/msigdb/human/geneset/REACTOME_BIOSYNTHESIS_OF_THE_N_GLYCAN_PRECURSOR_DOLICHOL_LIPID_LINKED_OLIGOSACCHARIDE_LLO_AND_TRANSFER_TO_A_NASCENT_PROTEIN.html
C2CP - REACTOME BIOTIN TRANSPORT AND METABOLISM	Biotin transport and metabolism	https://www.gsea-msigdb.org/gsea/msigdb/human/geneset/REACTOME_BIOTIN_TRANSPORT_AND_METABOLISM.html
C2CP - REACTOME BLOOD GROUP SYSTEMS BIOSYNTHESIS	Blood group systems biosynthesis	https://www.gsea-msigdb.org/gsea/msigdb/human/geneset/REACTOME_BLOOD_GROUP_SYSTEMS_BIOSYNTHESIS.html
C2CP - REACTOME BMAL1 CLOCK NPAS2 ACTIVATES CIRCADIAN GENE EXPRESSION	BMAL1:CLOCK,NPAS2 activates circadian gene expression	https://www.gsea-msigdb.org/gsea/msigdb/human/geneset/REACTOME_BMAL1_CLOCK_NPAS2_ACTIVATES_CIRCADIAN_GENE_EXPRESSION.html
C2CP - REACTOME BRANCHED CHAIN AMINO ACID CATABOLISM	Branched-chain amino acid catabolism	https://www.gsea-msigdb.org/gsea/msigdb/human/geneset/REACTOME_BRANCHED_CHAIN_AMINO_ACID_CATABOLISM.html
C2CP - REACTOME BUDDING AND MATURATION OF HIV VIRION	Budding and maturation of HIV virion	https://www.gsea-msigdb.org/gsea/msigdb/human/geneset/REACTOME_BUDDING_AND_MATURATION_OF_HIV_VIRION.html
C2CP - REACTOME BUTYRATE RESPONSE FACTOR 1 BRF1 BINDS AND DESTABILIZES MRNA	Butyrate Response Factor 1 (BRF1) binds and destabilizes mRNA	https://www.gsea-msigdb.org/gsea/msigdb/human/geneset/REACTOME_BUTYRATE_RESPONSE_FACTOR_1_BRF1_BINDS_AND_DESTABILIZES_MRNA.html
C2CP - REACTOME BUTYROPHILIN BTN FAMILY INTERACTIONS	Butyrophilin (BTN) family interactions	https://www.gsea-msigdb.org/gsea/msigdb/human/geneset/REACTOME_BUTYROPHILIN_BTN_FAMILY_INTERACTIONS.html
C2CP - REACTOME B WICH COMPLEX POSITIVELY REGULATES RRNA EXPRESSION	B-WICH complex positively regulates rRNA expression	https://www.gsea-msigdb.org/gsea/msigdb/human/geneset/REACTOME_B_WICH_COMPLEX_POSITIVELY_REGULATES_RRNA_EXPRESSION.html
C2CP - REACTOME CA2 ACTIVATED K CHANNELS	Ca2+ activated K+ channels	https://www.gsea-msigdb.org/gsea/msigdb/human/geneset/REACTOME_CA2_ACTIVATED_K_CHANNELS.html
C2CP - REACTOME CA2 PATHWAY	Ca2+ pathway	https://www.gsea-msigdb.org/gsea/msigdb/human/geneset/REACTOME_CA2_PATHWAY.html
C2CP - REACTOME CALCINEURIN ACTIVATES NFAT	Calcineurin activates NFAT	https://www.gsea-msigdb.org/gsea/msigdb/human/geneset/REACTOME_CALCINEURIN_ACTIVATES_NFAT.html
C2CP - REACTOME CALCITONIN LIKE LIGAND RECEPTORS	Calcitonin-like ligand receptors	https://www.gsea-msigdb.org/gsea/msigdb/human/geneset/REACTOME_CALCITONIN_LIKE_LIGAND_RECEPTORS.html
C2CP - REACTOME CALNEXIN CALRETICULIN CYCLE	Calnexin/calreticulin cycle	https://www.gsea-msigdb.org/gsea/msigdb/human/geneset/REACTOME_CALNEXIN_CALRETICULIN_CYCLE.html
C2CP - REACTOME CAMK IV MEDIATED PHOSPHORYLATION OF CREB	CaMK IV-mediated phosphorylation of CREB	https://www.gsea-msigdb.org/gsea/msigdb/human/geneset/REACTOME_CAMK_IV_MEDIATED_PHOSPHORYLATION_OF_CREB.html
C2CP - REACTOME CARBOXYTERMINAL POST TRANSLATIONAL MODIFICATIONS OF TUBULIN	Carboxyterminal post-translational modifications of tubulin	https://www.gsea-msigdb.org/gsea/msigdb/human/geneset/REACTOME_CARBOXYTERMINAL_POST_TRANSLATIONAL_MODIFICATIONS_OF_TUBULIN.html
C2CP - REACTOME CARDIAC CONDUCTION	Cardiac conduction	https://www.gsea-msigdb.org/gsea/msigdb/human/geneset/REACTOME_CARDIAC_CONDUCTION.html
C2CP - REACTOME CARGO CONCENTRATION IN THE ER	Cargo concentration in the ER	https://www.gsea-msigdb.org/gsea/msigdb/human/geneset/REACTOME_CARGO_CONCENTRATION_IN_THE_ER.html
C2CP - REACTOME CARGO RECOGNITION FOR CLATHRIN MEDIATED ENDOCYTOSIS	Cargo recognition for clathrin-mediated endocytosis	https://www.gsea-msigdb.org/gsea/msigdb/human/geneset/REACTOME_CARGO_RECOGNITION_FOR_CLATHRIN_MEDIATED_ENDOCYTOSIS.html
C2CP - REACTOME CARGO TRAFFICKING TO THE PERICILIARY MEMBRANE	Cargo trafficking to the periciliary membrane	https://www.gsea-msigdb.org/gsea/msigdb/human/geneset/REACTOME_CARGO_TRAFFICKING_TO_THE_PERICILIARY_MEMBRANE.html
C2CP - REACTOME CARNITINE METABOLISM	Carnitine metabolism	https://www.gsea-msigdb.org/gsea/msigdb/human/geneset/REACTOME_CARNITINE_METABOLISM.html
C2CP - REACTOME CASPASE ACTIVATION VIA DEATH RECEPTORS IN THE PRESENCE OF LIGAND	Caspase activation via Death Receptors in the presence of ligand	https://www.gsea-msigdb.org/gsea/msigdb/human/geneset/REACTOME_CASPASE_ACTIVATION_VIA_DEATH_RECEPTORS_IN_THE_PRESENCE_OF_LIGAND.html
C2CP - REACTOME CASPASE ACTIVATION VIA DEPENDENCE RECEPTORS IN THE ABSENCE OF LIGAND	Caspase activation via Dependence Receptors in the absence of ligand	https://www.gsea-msigdb.org/gsea/msigdb/human/geneset/REACTOME_CASPASE_ACTIVATION_VIA_DEPENDENCE_RECEPTORS_IN_THE_ABSENCE_OF_LIGAND.html
C2CP - REACTOME CASPASE ACTIVATION VIA EXTRINSIC APOPTOTIC SIGNALLING PATHWAY	Caspase activation via extrinsic apoptotic signalling pathway	https://www.gsea-msigdb.org/gsea/msigdb/human/geneset/REACTOME_CASPASE_ACTIVATION_VIA_EXTRINSIC_APOPTOTIC_SIGNALLING_PATHWAY.html
C2CP - REACTOME CASPASE MEDIATED CLEAVAGE OF CYTOSKELETAL PROTEINS	Caspase-mediated cleavage of cytoskeletal proteins	https://www.gsea-msigdb.org/gsea/msigdb/human/geneset/REACTOME_CASPASE_MEDIATED_CLEAVAGE_OF_CYTOSKELETAL_PROTEINS.html
C2CP - REACTOME CATION COUPLED CHLORIDE COTRANSPORTERS	Cation-coupled Chloride cotransporters	https://www.gsea-msigdb.org/gsea/msigdb/human/geneset/REACTOME_CATION_COUPLED_CHLORIDE_COTRANSPORTERS.html
C2CP - REACTOME CA DEPENDENT EVENTS	Ca-dependent events	https://www.gsea-msigdb.org/gsea/msigdb/human/geneset/REACTOME_CA_DEPENDENT_EVENTS.html
C2CP - REACTOME CD163 MEDIATING AN ANTI INFLAMMATORY RESPONSE	CD163 mediating an anti-inflammatory response	https://www.gsea-msigdb.org/gsea/msigdb/human/geneset/REACTOME_CD163_MEDIATING_AN_ANTI_INFLAMMATORY_RESPONSE.html
C2CP - REACTOME CD209 DC SIGN SIGNALING	CD209 (DC-SIGN) signaling	https://www.gsea-msigdb.org/gsea/msigdb/human/geneset/REACTOME_CD209_DC_SIGN_SIGNALING.html
C2CP - REACTOME CD22 MEDIATED BCR REGULATION	CD22 mediated BCR regulation	https://www.gsea-msigdb.org/gsea/msigdb/human/geneset/REACTOME_CD22_MEDIATED_BCR_REGULATION.html
C2CP - REACTOME CD28 CO STIMULATION	CD28 co-stimulation	https://www.gsea-msigdb.org/gsea/msigdb/human/geneset/REACTOME_CD28_CO_STIMULATION.html
C2CP - REACTOME CD28 DEPENDENT PI3K AKT SIGNALING	CD28 dependent PI3K/Akt signaling	https://www.gsea-msigdb.org/gsea/msigdb/human/geneset/REACTOME_CD28_DEPENDENT_PI3K_AKT_SIGNALING.html
C2CP - REACTOME CD28 DEPENDENT VAV1 PATHWAY	CD28 dependent Vav1 pathway	https://www.gsea-msigdb.org/gsea/msigdb/human/geneset/REACTOME_CD28_DEPENDENT_VAV1_PATHWAY.html
C2CP - REACTOME CDC42 GTPASE CYCLE	CDC42 GTPase cycle	https://www.gsea-msigdb.org/gsea/msigdb/human/geneset/REACTOME_CDC42_GTPASE_CYCLE.html
C2CP - REACTOME CDC6 ASSOCIATION WITH THE ORC ORIGIN COMPLEX	CDC6 association with the ORC:origin complex	https://www.gsea-msigdb.org/gsea/msigdb/human/geneset/REACTOME_CDC6_ASSOCIATION_WITH_THE_ORC_ORIGIN_COMPLEX.html
C2CP - REACTOME CDT1 ASSOCIATION WITH THE CDC6 ORC ORIGIN COMPLEX	CDT1 association with the CDC6:ORC:origin complex	https://www.gsea-msigdb.org/gsea/msigdb/human/geneset/REACTOME_CDT1_ASSOCIATION_WITH_THE_CDC6_ORC_ORIGIN_COMPLEX.html
C2CP - REACTOME CELLULAR HEXOSE TRANSPORT	Cellular hexose transport	https://www.gsea-msigdb.org/gsea/msigdb/human/geneset/REACTOME_CELLULAR_HEXOSE_TRANSPORT.html
C2CP - REACTOME CELLULAR RESPONSES TO STIMULI	Cellular responses to stimuli	https://www.gsea-msigdb.org/gsea/msigdb/human/geneset/REACTOME_CELLULAR_RESPONSES_TO_STIMULI.html
C2CP - REACTOME CELLULAR RESPONSE TO CHEMICAL STRESS	Cellular response to chemical stress	https://www.gsea-msigdb.org/gsea/msigdb/human/geneset/REACTOME_CELLULAR_RESPONSE_TO_CHEMICAL_STRESS.html
C2CP - REACTOME CELLULAR RESPONSE TO HEAT STRESS	Cellular response to heat stress	https://www.gsea-msigdb.org/gsea/msigdb/human/geneset/REACTOME_CELLULAR_RESPONSE_TO_HEAT_STRESS.html
C2CP - REACTOME CELLULAR RESPONSE TO HYPOXIA	Cellular response to hypoxia	https://www.gsea-msigdb.org/gsea/msigdb/human/geneset/REACTOME_CELLULAR_RESPONSE_TO_HYPOXIA.html
C2CP - REACTOME CELLULAR RESPONSE TO STARVATION	Cellular response to starvation	https://www.gsea-msigdb.org/gsea/msigdb/human/geneset/REACTOME_CELLULAR_RESPONSE_TO_STARVATION.html
C2CP - REACTOME CELLULAR SENESCENCE	Cellular Senescence	https://www.gsea-msigdb.org/gsea/msigdb/human/geneset/REACTOME_CELLULAR_SENESCENCE.html
C2CP - REACTOME CELL CELL COMMUNICATION	Cell-Cell communication	https://www.gsea-msigdb.org/gsea/msigdb/human/geneset/REACTOME_CELL_CELL_COMMUNICATION.html
C2CP - REACTOME CELL CELL JUNCTION ORGANIZATION	Cell-cell junction organization	https://www.gsea-msigdb.org/gsea/msigdb/human/geneset/REACTOME_CELL_CELL_JUNCTION_ORGANIZATION.html
C2CP - REACTOME CELL CYCLE	Cell Cycle	https://www.gsea-msigdb.org/gsea/msigdb/human/geneset/REACTOME_CELL_CYCLE.html
C2CP - REACTOME CELL CYCLE CHECKPOINTS	Cell Cycle Checkpoints	https://www.gsea-msigdb.org/gsea/msigdb/human/geneset/REACTOME_CELL_CYCLE_CHECKPOINTS.html
C2CP - REACTOME CELL CYCLE MITOTIC	Cell Cycle, Mitotic	https://www.gsea-msigdb.org/gsea/msigdb/human/geneset/REACTOME_CELL_CYCLE_MITOTIC.html
C2CP - REACTOME CELL DEATH SIGNALLING VIA NRAGE NRIF AND NADE	Cell death signalling via NRAGE, NRIF and NADE	https://www.gsea-msigdb.org/gsea/msigdb/human/geneset/REACTOME_CELL_DEATH_SIGNALLING_VIA_NRAGE_NRIF_AND_NADE.html
C2CP - REACTOME CELL EXTRACELLULAR MATRIX INTERACTIONS	Cell-extracellular matrix interactions	https://www.gsea-msigdb.org/gsea/msigdb/human/geneset/REACTOME_CELL_EXTRACELLULAR_MATRIX_INTERACTIONS.html
C2CP - REACTOME CELL JUNCTION ORGANIZATION	Cell junction organization	https://www.gsea-msigdb.org/gsea/msigdb/human/geneset/REACTOME_CELL_JUNCTION_ORGANIZATION.html
C2CP - REACTOME CELL SURFACE INTERACTIONS AT THE VASCULAR WALL	Cell surface interactions at the vascular wall	https://www.gsea-msigdb.org/gsea/msigdb/human/geneset/REACTOME_CELL_SURFACE_INTERACTIONS_AT_THE_VASCULAR_WALL.html
C2CP - REACTOME CGMP EFFECTS	cGMP effects	https://www.gsea-msigdb.org/gsea/msigdb/human/geneset/REACTOME_CGMP_EFFECTS.html
C2CP - REACTOME CHAPERONE MEDIATED AUTOPHAGY	Chaperone Mediated Autophagy	https://www.gsea-msigdb.org/gsea/msigdb/human/geneset/REACTOME_CHAPERONE_MEDIATED_AUTOPHAGY.html
C2CP - REACTOME CHEMOKINE RECEPTORS BIND CHEMOKINES	Chemokine receptors bind chemokines	https://www.gsea-msigdb.org/gsea/msigdb/human/geneset/REACTOME_CHEMOKINE_RECEPTORS_BIND_CHEMOKINES.html
C2CP - REACTOME CHK1 CHK2 CDS1 MEDIATED INACTIVATION OF CYCLIN B CDK1 COMPLEX	Chk1/Chk2(Cds1) mediated inactivation of Cyclin B:Cdk1 complex	https://www.gsea-msigdb.org/gsea/msigdb/human/geneset/REACTOME_CHK1_CHK2_CDS1_MEDIATED_INACTIVATION_OF_CYCLIN_B_CDK1_COMPLEX.html
C2CP - REACTOME CHL1 INTERACTIONS	CHL1 interactions	https://www.gsea-msigdb.org/gsea/msigdb/human/geneset/REACTOME_CHL1_INTERACTIONS.html
C2CP - REACTOME CHOLESTEROL BIOSYNTHESIS	Cholesterol biosynthesis	https://www.gsea-msigdb.org/gsea/msigdb/human/geneset/REACTOME_CHOLESTEROL_BIOSYNTHESIS.html
C2CP - REACTOME CHOLINE CATABOLISM	Choline catabolism	https://www.gsea-msigdb.org/gsea/msigdb/human/geneset/REACTOME_CHOLINE_CATABOLISM.html
C2CP - REACTOME CHONDROITIN SULFATE BIOSYNTHESIS	Chondroitin sulfate biosynthesis	https://www.gsea-msigdb.org/gsea/msigdb/human/geneset/REACTOME_CHONDROITIN_SULFATE_BIOSYNTHESIS.html
C2CP - REACTOME CHONDROITIN SULFATE DERMATAN SULFATE METABOLISM	Chondroitin sulfate/dermatan sulfate metabolism	https://www.gsea-msigdb.org/gsea/msigdb/human/geneset/REACTOME_CHONDROITIN_SULFATE_DERMATAN_SULFATE_METABOLISM.html
C2CP - REACTOME CHREBP ACTIVATES METABOLIC GENE EXPRESSION	ChREBP activates metabolic gene expression	https://www.gsea-msigdb.org/gsea/msigdb/human/geneset/REACTOME_CHREBP_ACTIVATES_METABOLIC_GENE_EXPRESSION.html
C2CP - REACTOME CHROMATIN MODIFYING ENZYMES	Chromatin modifying enzymes	https://www.gsea-msigdb.org/gsea/msigdb/human/geneset/REACTOME_CHROMATIN_MODIFYING_ENZYMES.html
C2CP - REACTOME CHROMOSOME MAINTENANCE	Chromosome Maintenance	https://www.gsea-msigdb.org/gsea/msigdb/human/geneset/REACTOME_CHROMOSOME_MAINTENANCE.html
C2CP - REACTOME CHYLOMICRON ASSEMBLY	Chylomicron assembly	https://www.gsea-msigdb.org/gsea/msigdb/human/geneset/REACTOME_CHYLOMICRON_ASSEMBLY.html
C2CP - REACTOME CHYLOMICRON CLEARANCE	Chylomicron clearance	https://www.gsea-msigdb.org/gsea/msigdb/human/geneset/REACTOME_CHYLOMICRON_CLEARANCE.html
C2CP - REACTOME CHYLOMICRON REMODELING	Chylomicron remodeling	https://www.gsea-msigdb.org/gsea/msigdb/human/geneset/REACTOME_CHYLOMICRON_REMODELING.html
C2CP - REACTOME CILIUM ASSEMBLY	Cilium Assembly	https://www.gsea-msigdb.org/gsea/msigdb/human/geneset/REACTOME_CILIUM_ASSEMBLY.html
C2CP - REACTOME CIRCADIAN CLOCK	Circadian Clock	https://www.gsea-msigdb.org/gsea/msigdb/human/geneset/REACTOME_CIRCADIAN_CLOCK.html
C2CP - REACTOME CITRIC ACID CYCLE TCA CYCLE	Citric acid cycle (TCA cycle)	https://www.gsea-msigdb.org/gsea/msigdb/human/geneset/REACTOME_CITRIC_ACID_CYCLE_TCA_CYCLE.html
C2CP - REACTOME CLASS A 1 RHODOPSIN LIKE RECEPTORS	Class A/1 (Rhodopsin-like receptors)	https://www.gsea-msigdb.org/gsea/msigdb/human/geneset/REACTOME_CLASS_A_1_RHODOPSIN_LIKE_RECEPTORS.html
C2CP - REACTOME CLASS B 2 SECRETIN FAMILY RECEPTORS	Class B/2 (Secretin family receptors)	https://www.gsea-msigdb.org/gsea/msigdb/human/geneset/REACTOME_CLASS_B_2_SECRETIN_FAMILY_RECEPTORS.html
C2CP - REACTOME CLASS C 3 METABOTROPIC GLUTAMATE PHEROMONE RECEPTORS	Class C/3 (Metabotropic glutamate/pheromone receptors)	https://www.gsea-msigdb.org/gsea/msigdb/human/geneset/REACTOME_CLASS_C_3_METABOTROPIC_GLUTAMATE_PHEROMONE_RECEPTORS.html
C2CP - REACTOME CLASS I MHC MEDIATED ANTIGEN PROCESSING PRESENTATION	Class I MHC mediated antigen processing & presentation	https://www.gsea-msigdb.org/gsea/msigdb/human/geneset/REACTOME_CLASS_I_MHC_MEDIATED_ANTIGEN_PROCESSING_PRESENTATION.html
C2CP - REACTOME CLASS I PEROXISOMAL MEMBRANE PROTEIN IMPORT	Class I peroxisomal membrane protein import	https://www.gsea-msigdb.org/gsea/msigdb/human/geneset/REACTOME_CLASS_I_PEROXISOMAL_MEMBRANE_PROTEIN_IMPORT.html
C2CP - REACTOME CLATHRIN MEDIATED ENDOCYTOSIS	Clathrin-mediated endocytosis	https://www.gsea-msigdb.org/gsea/msigdb/human/geneset/REACTOME_CLATHRIN_MEDIATED_ENDOCYTOSIS.html
C2CP - REACTOME CLEC7A DECTIN 1 INDUCES NFAT ACTIVATION	CLEC7A (Dectin-1) induces NFAT activation	https://www.gsea-msigdb.org/gsea/msigdb/human/geneset/REACTOME_CLEC7A_DECTIN_1_INDUCES_NFAT_ACTIVATION.html
C2CP - REACTOME CLEC7A DECTIN 1 SIGNALING	CLEC7A (Dectin-1) signaling	https://www.gsea-msigdb.org/gsea/msigdb/human/geneset/REACTOME_CLEC7A_DECTIN_1_SIGNALING.html
C2CP - REACTOME CLEC7A INFLAMMASOME PATHWAY	CLEC7A/inflammasome pathway	https://www.gsea-msigdb.org/gsea/msigdb/human/geneset/REACTOME_CLEC7A_INFLAMMASOME_PATHWAY.html
C2CP - REACTOME COBALAMIN CBL VITAMIN B12 TRANSPORT AND METABOLISM	Cobalamin (Cbl, vitamin B12) transport and metabolism	https://www.gsea-msigdb.org/gsea/msigdb/human/geneset/REACTOME_COBALAMIN_CBL_VITAMIN_B12_TRANSPORT_AND_METABOLISM.html
C2CP - REACTOME COENZYME A BIOSYNTHESIS	Coenzyme A biosynthesis	https://www.gsea-msigdb.org/gsea/msigdb/human/geneset/REACTOME_COENZYME_A_BIOSYNTHESIS.html
C2CP - REACTOME COHESIN LOADING ONTO CHROMATIN	Cohesin Loading onto Chromatin	https://www.gsea-msigdb.org/gsea/msigdb/human/geneset/REACTOME_COHESIN_LOADING_ONTO_CHROMATIN.html
C2CP - REACTOME COLLAGEN BIOSYNTHESIS AND MODIFYING ENZYMES	Collagen biosynthesis and modifying enzymes	https://www.gsea-msigdb.org/gsea/msigdb/human/geneset/REACTOME_COLLAGEN_BIOSYNTHESIS_AND_MODIFYING_ENZYMES.html
C2CP - REACTOME COLLAGEN CHAIN TRIMERIZATION	Collagen chain trimerization	https://www.gsea-msigdb.org/gsea/msigdb/human/geneset/REACTOME_COLLAGEN_CHAIN_TRIMERIZATION.html
C2CP - REACTOME COLLAGEN DEGRADATION	Collagen degradation	https://www.gsea-msigdb.org/gsea/msigdb/human/geneset/REACTOME_COLLAGEN_DEGRADATION.html
C2CP - REACTOME COLLAGEN FORMATION	Collagen formation	https://www.gsea-msigdb.org/gsea/msigdb/human/geneset/REACTOME_COLLAGEN_FORMATION.html
C2CP - REACTOME COMMON PATHWAY OF FIBRIN CLOT FORMATION	Common Pathway of Fibrin Clot Formation	https://www.gsea-msigdb.org/gsea/msigdb/human/geneset/REACTOME_COMMON_PATHWAY_OF_FIBRIN_CLOT_FORMATION.html
C2CP - REACTOME COMPETING ENDOGENOUS RNAS CERNAS REGULATE PTEN TRANSLATION	Competing endogenous RNAs (ceRNAs) regulate PTEN translation	https://www.gsea-msigdb.org/gsea/msigdb/human/geneset/REACTOME_COMPETING_ENDOGENOUS_RNAS_CERNAS_REGULATE_PTEN_TRANSLATION.html
C2CP - REACTOME COMPLEMENT CASCADE	Complement cascade	https://www.gsea-msigdb.org/gsea/msigdb/human/geneset/REACTOME_COMPLEMENT_CASCADE.html
C2CP - REACTOME COMPLEX I BIOGENESIS	Complex I biogenesis	https://www.gsea-msigdb.org/gsea/msigdb/human/geneset/REACTOME_COMPLEX_I_BIOGENESIS.html
C2CP - REACTOME CONDENSATION OF PROMETAPHASE CHROMOSOMES	Condensation of Prometaphase Chromosomes	https://www.gsea-msigdb.org/gsea/msigdb/human/geneset/REACTOME_CONDENSATION_OF_PROMETAPHASE_CHROMOSOMES.html
C2CP - REACTOME CONDENSATION OF PROPHASE CHROMOSOMES	Condensation of Prophase Chromosomes	https://www.gsea-msigdb.org/gsea/msigdb/human/geneset/REACTOME_CONDENSATION_OF_PROPHASE_CHROMOSOMES.html
C2CP - REACTOME CONJUGATION OF BENZOATE WITH GLYCINE	Conjugation of benzoate with glycine	https://www.gsea-msigdb.org/gsea/msigdb/human/geneset/REACTOME_CONJUGATION_OF_BENZOATE_WITH_GLYCINE.html
C2CP - REACTOME CONSTITUTIVE SIGNALING BY ABERRANT PI3K IN CANCER	Constitutive Signaling by Aberrant PI3K in Cancer	https://www.gsea-msigdb.org/gsea/msigdb/human/geneset/REACTOME_CONSTITUTIVE_SIGNALING_BY_ABERRANT_PI3K_IN_CANCER.html
C2CP - REACTOME CONSTITUTIVE SIGNALING BY AKT1 E17K IN CANCER	Constitutive Signaling by AKT1 E17K in Cancer	https://www.gsea-msigdb.org/gsea/msigdb/human/geneset/REACTOME_CONSTITUTIVE_SIGNALING_BY_AKT1_E17K_IN_CANCER.html
C2CP - REACTOME CONSTITUTIVE SIGNALING BY EGFRVIII	Constitutive Signaling by EGFRvIII	https://www.gsea-msigdb.org/gsea/msigdb/human/geneset/REACTOME_CONSTITUTIVE_SIGNALING_BY_EGFRVIII.html
C2CP - REACTOME CONSTITUTIVE SIGNALING BY LIGAND RESPONSIVE EGFR CANCER VARIANTS	Constitutive Signaling by Ligand-Responsive EGFR Cancer Variants	https://www.gsea-msigdb.org/gsea/msigdb/human/geneset/REACTOME_CONSTITUTIVE_SIGNALING_BY_LIGAND_RESPONSIVE_EGFR_CANCER_VARIANTS.html
C2CP - REACTOME CONSTITUTIVE SIGNALING BY OVEREXPRESSED ERBB2	Constitutive Signaling by Overexpressed ERBB2	https://www.gsea-msigdb.org/gsea/msigdb/human/geneset/REACTOME_CONSTITUTIVE_SIGNALING_BY_OVEREXPRESSED_ERBB2.html
C2CP - REACTOME CONVERSION FROM APC C CDC20 TO APC C CDH1 IN LATE ANAPHASE	Conversion from APC/C:Cdc20 to APC/C:Cdh1 in late anaphase	https://www.gsea-msigdb.org/gsea/msigdb/human/geneset/REACTOME_CONVERSION_FROM_APC_C_CDC20_TO_APC_C_CDH1_IN_LATE_ANAPHASE.html
C2CP - REACTOME COOPERATION OF PDCL PHLP1 AND TRIC CCT IN G PROTEIN BETA FOLDING	Cooperation of PDCL (PhLP1) and TRiC/CCT in G-protein beta folding	https://www.gsea-msigdb.org/gsea/msigdb/human/geneset/REACTOME_COOPERATION_OF_PDCL_PHLP1_AND_TRIC_CCT_IN_G_PROTEIN_BETA_FOLDING.html
C2CP - REACTOME COOPERATION OF PREFOLDIN AND TRIC CCT IN ACTIN AND TUBULIN FOLDING	Cooperation of Prefoldin and TriC/CCT in actin and tubulin folding	https://www.gsea-msigdb.org/gsea/msigdb/human/geneset/REACTOME_COOPERATION_OF_PREFOLDIN_AND_TRIC_CCT_IN_ACTIN_AND_TUBULIN_FOLDING.html
C2CP - REACTOME COPII MEDIATED VESICLE TRANSPORT	COPII-mediated vesicle transport	https://www.gsea-msigdb.org/gsea/msigdb/human/geneset/REACTOME_COPII_MEDIATED_VESICLE_TRANSPORT.html
C2CP - REACTOME COPI DEPENDENT GOLGI TO ER RETROGRADE TRAFFIC	COPI-dependent Golgi-to-ER retrograde traffic	https://www.gsea-msigdb.org/gsea/msigdb/human/geneset/REACTOME_COPI_DEPENDENT_GOLGI_TO_ER_RETROGRADE_TRAFFIC.html
C2CP - REACTOME COPI INDEPENDENT GOLGI TO ER RETROGRADE TRAFFIC	COPI-independent Golgi-to-ER retrograde traffic	https://www.gsea-msigdb.org/gsea/msigdb/human/geneset/REACTOME_COPI_INDEPENDENT_GOLGI_TO_ER_RETROGRADE_TRAFFIC.html
C2CP - REACTOME COPI MEDIATED ANTEROGRADE TRANSPORT	COPI-mediated anterograde transport	https://www.gsea-msigdb.org/gsea/msigdb/human/geneset/REACTOME_COPI_MEDIATED_ANTEROGRADE_TRANSPORT.html
C2CP - REACTOME COSTIMULATION BY THE CD28 FAMILY	Costimulation by the CD28 family	https://www.gsea-msigdb.org/gsea/msigdb/human/geneset/REACTOME_COSTIMULATION_BY_THE_CD28_FAMILY.html
C2CP - REACTOME CREATINE METABOLISM	Creatine metabolism	https://www.gsea-msigdb.org/gsea/msigdb/human/geneset/REACTOME_CREATINE_METABOLISM.html
C2CP - REACTOME CREATION OF C4 AND C2 ACTIVATORS	Creation of C4 and C2 activators	https://www.gsea-msigdb.org/gsea/msigdb/human/geneset/REACTOME_CREATION_OF_C4_AND_C2_ACTIVATORS.html
C2CP - REACTOME CREB1 PHOSPHORYLATION THROUGH NMDA RECEPTOR MEDIATED ACTIVATION OF RAS SIGNALING	CREB1 phosphorylation through NMDA receptor-mediated activation of RAS signaling	https://www.gsea-msigdb.org/gsea/msigdb/human/geneset/REACTOME_CREB1_PHOSPHORYLATION_THROUGH_NMDA_RECEPTOR_MEDIATED_ACTIVATION_OF_RAS_SIGNALING.html
C2CP - REACTOME CREB1 PHOSPHORYLATION THROUGH THE ACTIVATION OF ADENYLATE CYCLASE	CREB1 phosphorylation through the activation of Adenylate Cyclase	https://www.gsea-msigdb.org/gsea/msigdb/human/geneset/REACTOME_CREB1_PHOSPHORYLATION_THROUGH_THE_ACTIVATION_OF_ADENYLATE_CYCLASE.html
C2CP - REACTOME CREB1 PHOSPHORYLATION THROUGH THE ACTIVATION OF CAMKII CAMKK CAMKIV CASCASDE	CREB1 phosphorylation through the activation of CaMKII/CaMKK/CaMKIV cascasde	https://www.gsea-msigdb.org/gsea/msigdb/human/geneset/REACTOME_CREB1_PHOSPHORYLATION_THROUGH_THE_ACTIVATION_OF_CAMKII_CAMKK_CAMKIV_CASCASDE.html
C2CP - REACTOME CREB3 FACTORS ACTIVATE GENES	CREB3 factors activate genes	https://www.gsea-msigdb.org/gsea/msigdb/human/geneset/REACTOME_CREB3_FACTORS_ACTIVATE_GENES.html
C2CP - REACTOME CREB PHOSPHORYLATION	CREB phosphorylation	https://www.gsea-msigdb.org/gsea/msigdb/human/geneset/REACTOME_CREB_PHOSPHORYLATION.html
C2CP - REACTOME CRISTAE FORMATION	Cristae formation	https://www.gsea-msigdb.org/gsea/msigdb/human/geneset/REACTOME_CRISTAE_FORMATION.html
C2CP - REACTOME CRMPS IN SEMA3A SIGNALING	CRMPs in Sema3A signaling	https://www.gsea-msigdb.org/gsea/msigdb/human/geneset/REACTOME_CRMPS_IN_SEMA3A_SIGNALING.html
C2CP - REACTOME CROSSLINKING OF COLLAGEN FIBRILS	Crosslinking of collagen fibrils	https://www.gsea-msigdb.org/gsea/msigdb/human/geneset/REACTOME_CROSSLINKING_OF_COLLAGEN_FIBRILS.html
C2CP - REACTOME CROSS PRESENTATION OF PARTICULATE EXOGENOUS ANTIGENS PHAGOSOMES	Cross-presentation of particulate exogenous antigens (phagosomes)	https://www.gsea-msigdb.org/gsea/msigdb/human/geneset/REACTOME_CROSS_PRESENTATION_OF_PARTICULATE_EXOGENOUS_ANTIGENS_PHAGOSOMES.html
C2CP - REACTOME CROSS PRESENTATION OF SOLUBLE EXOGENOUS ANTIGENS ENDOSOMES	Cross-presentation of soluble exogenous antigens (endosomes)	https://www.gsea-msigdb.org/gsea/msigdb/human/geneset/REACTOME_CROSS_PRESENTATION_OF_SOLUBLE_EXOGENOUS_ANTIGENS_ENDOSOMES.html
C2CP - REACTOME CS DS DEGRADATION	CS/DS degradation	https://www.gsea-msigdb.org/gsea/msigdb/human/geneset/REACTOME_CS_DS_DEGRADATION.html
C2CP - REACTOME CTLA4 INHIBITORY SIGNALING	CTLA4 inhibitory signaling	https://www.gsea-msigdb.org/gsea/msigdb/human/geneset/REACTOME_CTLA4_INHIBITORY_SIGNALING.html
C2CP - REACTOME CYCLIN A B1 B2 ASSOCIATED EVENTS DURING G2 M TRANSITION	Cyclin A/B1/B2 associated events during G2/M transition	https://www.gsea-msigdb.org/gsea/msigdb/human/geneset/REACTOME_CYCLIN_A_B1_B2_ASSOCIATED_EVENTS_DURING_G2_M_TRANSITION.html
C2CP - REACTOME CYCLIN A CDK2 ASSOCIATED EVENTS AT S PHASE ENTRY	Cyclin A:Cdk2-associated events at S phase entry	https://www.gsea-msigdb.org/gsea/msigdb/human/geneset/REACTOME_CYCLIN_A_CDK2_ASSOCIATED_EVENTS_AT_S_PHASE_ENTRY.html
C2CP - REACTOME CYCLIN D ASSOCIATED EVENTS IN G1	Cyclin D associated events in G1	https://www.gsea-msigdb.org/gsea/msigdb/human/geneset/REACTOME_CYCLIN_D_ASSOCIATED_EVENTS_IN_G1.html
C2CP - REACTOME CYP2E1 REACTIONS	CYP2E1 reactions	https://www.gsea-msigdb.org/gsea/msigdb/human/geneset/REACTOME_CYP2E1_REACTIONS.html
C2CP - REACTOME CYTOCHROME C MEDIATED APOPTOTIC RESPONSE	Cytochrome c-mediated apoptotic response	https://www.gsea-msigdb.org/gsea/msigdb/human/geneset/REACTOME_CYTOCHROME_C_MEDIATED_APOPTOTIC_RESPONSE.html
C2CP - REACTOME CYTOCHROME P450 ARRANGED BY SUBSTRATE TYPE	Cytochrome P450 - arranged by substrate type	https://www.gsea-msigdb.org/gsea/msigdb/human/geneset/REACTOME_CYTOCHROME_P450_ARRANGED_BY_SUBSTRATE_TYPE.html
C2CP - REACTOME CYTOKINE SIGNALING IN IMMUNE SYSTEM	Cytokine Signaling in Immune system	https://www.gsea-msigdb.org/gsea/msigdb/human/geneset/REACTOME_CYTOKINE_SIGNALING_IN_IMMUNE_SYSTEM.html
C2CP - REACTOME CYTOPROTECTION BY HMOX1	Cytoprotection by HMOX1	https://www.gsea-msigdb.org/gsea/msigdb/human/geneset/REACTOME_CYTOPROTECTION_BY_HMOX1.html
C2CP - REACTOME CYTOSOLIC IRON SULFUR CLUSTER ASSEMBLY	Cytosolic iron-sulfur cluster assembly	https://www.gsea-msigdb.org/gsea/msigdb/human/geneset/REACTOME_CYTOSOLIC_IRON_SULFUR_CLUSTER_ASSEMBLY.html
C2CP - REACTOME CYTOSOLIC SENSORS OF PATHOGEN ASSOCIATED DNA	Cytosolic sensors of pathogen-associated DNA	https://www.gsea-msigdb.org/gsea/msigdb/human/geneset/REACTOME_CYTOSOLIC_SENSORS_OF_PATHOGEN_ASSOCIATED_DNA.html
C2CP - REACTOME CYTOSOLIC SULFONATION OF SMALL MOLECULES	Cytosolic sulfonation of small molecules	https://www.gsea-msigdb.org/gsea/msigdb/human/geneset/REACTOME_CYTOSOLIC_SULFONATION_OF_SMALL_MOLECULES.html
C2CP - REACTOME CYTOSOLIC TRNA AMINOACYLATION	Cytosolic tRNA aminoacylation	https://www.gsea-msigdb.org/gsea/msigdb/human/geneset/REACTOME_CYTOSOLIC_TRNA_AMINOACYLATION.html
C2CP - REACTOME C TYPE LECTIN RECEPTORS CLRS	C-type lectin receptors (CLRs)	https://www.gsea-msigdb.org/gsea/msigdb/human/geneset/REACTOME_C_TYPE_LECTIN_RECEPTORS_CLRS.html
C2CP - REACTOME DAG AND IP3 SIGNALING	DAG and IP3 signaling	https://www.gsea-msigdb.org/gsea/msigdb/human/geneset/REACTOME_DAG_AND_IP3_SIGNALING.html
C2CP - REACTOME DAP12 INTERACTIONS	DAP12 interactions	https://www.gsea-msigdb.org/gsea/msigdb/human/geneset/REACTOME_DAP12_INTERACTIONS.html
C2CP - REACTOME DAP12 SIGNALING	DAP12 signaling	https://www.gsea-msigdb.org/gsea/msigdb/human/geneset/REACTOME_DAP12_SIGNALING.html
C2CP - REACTOME DARPP 32 EVENTS	DARPP-32 events	https://www.gsea-msigdb.org/gsea/msigdb/human/geneset/REACTOME_DARPP_32_EVENTS.html
C2CP - REACTOME DCC MEDIATED ATTRACTIVE SIGNALING	DCC mediated attractive signaling	https://www.gsea-msigdb.org/gsea/msigdb/human/geneset/REACTOME_DCC_MEDIATED_ATTRACTIVE_SIGNALING.html
C2CP - REACTOME DDX58 IFIH1 MEDIATED INDUCTION OF INTERFERON ALPHA BETA	DDX58/IFIH1-mediated induction of interferon-alpha/beta	https://www.gsea-msigdb.org/gsea/msigdb/human/geneset/REACTOME_DDX58_IFIH1_MEDIATED_INDUCTION_OF_INTERFERON_ALPHA_BETA.html
C2CP - REACTOME DEACTIVATION OF THE BETA CATENIN TRANSACTIVATING COMPLEX	Deactivation of the beta-catenin transactivating complex	https://www.gsea-msigdb.org/gsea/msigdb/human/geneset/REACTOME_DEACTIVATION_OF_THE_BETA_CATENIN_TRANSACTIVATING_COMPLEX.html
C2CP - REACTOME DEADENYLATION DEPENDENT MRNA DECAY	Deadenylation-dependent mRNA decay	https://www.gsea-msigdb.org/gsea/msigdb/human/geneset/REACTOME_DEADENYLATION_DEPENDENT_MRNA_DECAY.html
C2CP - REACTOME DEADENYLATION OF MRNA	Deadenylation of mRNA	https://www.gsea-msigdb.org/gsea/msigdb/human/geneset/REACTOME_DEADENYLATION_OF_MRNA.html
C2CP - REACTOME DEATH RECEPTOR SIGNALLING	Death Receptor Signalling	https://www.gsea-msigdb.org/gsea/msigdb/human/geneset/REACTOME_DEATH_RECEPTOR_SIGNALLING.html
C2CP - REACTOME DECTIN 1 MEDIATED NONCANONICAL NF KB SIGNALING	Dectin-1 mediated noncanonical NF-kB signaling	https://www.gsea-msigdb.org/gsea/msigdb/human/geneset/REACTOME_DECTIN_1_MEDIATED_NONCANONICAL_NF_KB_SIGNALING.html
C2CP - REACTOME DECTIN 2 FAMILY	Dectin-2 family	https://www.gsea-msigdb.org/gsea/msigdb/human/geneset/REACTOME_DECTIN_2_FAMILY.html
C2CP - REACTOME DEFECTIVE B4GALT1 CAUSES B4GALT1 CDG CDG 2D	Defective B4GALT1 causes B4GALT1-CDG (CDG-2d)	https://www.gsea-msigdb.org/gsea/msigdb/human/geneset/REACTOME_DEFECTIVE_B4GALT1_CAUSES_B4GALT1_CDG_CDG_2D.html
C2CP - REACTOME DEFECTIVE B4GALT7 CAUSES EDS PROGEROID TYPE	Defective B4GALT7 causes EDS, progeroid type	https://www.gsea-msigdb.org/gsea/msigdb/human/geneset/REACTOME_DEFECTIVE_B4GALT7_CAUSES_EDS_PROGEROID_TYPE.html
C2CP - REACTOME DEFECTIVE C1GALT1C1 CAUSES TNPS	Defective C1GALT1C1 causes TNPS	https://www.gsea-msigdb.org/gsea/msigdb/human/geneset/REACTOME_DEFECTIVE_C1GALT1C1_CAUSES_TNPS.html
C2CP - REACTOME DEFECTIVE CFTR CAUSES CYSTIC FIBROSIS	Defective CFTR causes cystic fibrosis	https://www.gsea-msigdb.org/gsea/msigdb/human/geneset/REACTOME_DEFECTIVE_CFTR_CAUSES_CYSTIC_FIBROSIS.html
C2CP - REACTOME DEFECTIVE CHST14 CAUSES EDS MUSCULOCONTRACTURAL TYPE	Defective CHST14 causes EDS, musculocontractural type	https://www.gsea-msigdb.org/gsea/msigdb/human/geneset/REACTOME_DEFECTIVE_CHST14_CAUSES_EDS_MUSCULOCONTRACTURAL_TYPE.html
C2CP - REACTOME DEFECTIVE CHST3 CAUSES SEDCJD	Defective CHST3 causes SEDCJD	https://www.gsea-msigdb.org/gsea/msigdb/human/geneset/REACTOME_DEFECTIVE_CHST3_CAUSES_SEDCJD.html
C2CP - REACTOME DEFECTIVE CHST6 CAUSES MCDC1	Defective CHST6 causes MCDC1	https://www.gsea-msigdb.org/gsea/msigdb/human/geneset/REACTOME_DEFECTIVE_CHST6_CAUSES_MCDC1.html
C2CP - REACTOME DEFECTIVE CHSY1 CAUSES TPBS	Defective CHSY1 causes TPBS	https://www.gsea-msigdb.org/gsea/msigdb/human/geneset/REACTOME_DEFECTIVE_CHSY1_CAUSES_TPBS.html
C2CP - REACTOME DEFECTIVE CSF2RB CAUSES SMDP5	Defective CSF2RB causes SMDP5	https://www.gsea-msigdb.org/gsea/msigdb/human/geneset/REACTOME_DEFECTIVE_CSF2RB_CAUSES_SMDP5.html
C2CP - REACTOME DEFECTIVE EXT2 CAUSES EXOSTOSES 2	Defective EXT2 causes exostoses 2	https://www.gsea-msigdb.org/gsea/msigdb/human/geneset/REACTOME_DEFECTIVE_EXT2_CAUSES_EXOSTOSES_2.html
C2CP - REACTOME DEFECTIVE F9 ACTIVATION	Defective F9 activation	https://www.gsea-msigdb.org/gsea/msigdb/human/geneset/REACTOME_DEFECTIVE_F9_ACTIVATION.html
C2CP - REACTOME DEFECTIVE FACTOR IX CAUSES HEMOPHILIA B	Defective factor IX causes hemophilia B	https://www.gsea-msigdb.org/gsea/msigdb/human/geneset/REACTOME_DEFECTIVE_FACTOR_IX_CAUSES_HEMOPHILIA_B.html
C2CP - REACTOME DEFECTIVE FACTOR VIII CAUSES HEMOPHILIA A	Defective factor VIII causes hemophilia A	https://www.gsea-msigdb.org/gsea/msigdb/human/geneset/REACTOME_DEFECTIVE_FACTOR_VIII_CAUSES_HEMOPHILIA_A.html
C2CP - REACTOME DEFECTIVE GALNT3 CAUSES HFTC	Defective GALNT3 causes HFTC	https://www.gsea-msigdb.org/gsea/msigdb/human/geneset/REACTOME_DEFECTIVE_GALNT3_CAUSES_HFTC.html
C2CP - REACTOME DEFECTIVE INTRINSIC PATHWAY FOR APOPTOSIS	Defective Intrinsic Pathway for Apoptosis	https://www.gsea-msigdb.org/gsea/msigdb/human/geneset/REACTOME_DEFECTIVE_INTRINSIC_PATHWAY_FOR_APOPTOSIS.html
C2CP - REACTOME DEFECTIVE LFNG CAUSES SCDO3	Defective LFNG causes SCDO3	https://www.gsea-msigdb.org/gsea/msigdb/human/geneset/REACTOME_DEFECTIVE_LFNG_CAUSES_SCDO3.html
C2CP - REACTOME DEFECTIVE RIPK1 MEDIATED REGULATED NECROSIS	Defective RIPK1-mediated regulated necrosis	https://www.gsea-msigdb.org/gsea/msigdb/human/geneset/REACTOME_DEFECTIVE_RIPK1_MEDIATED_REGULATED_NECROSIS.html
C2CP - REACTOME DEFECTIVE ST3GAL3 CAUSES MCT12 AND EIEE15	Defective ST3GAL3 causes MCT12 and EIEE15	https://www.gsea-msigdb.org/gsea/msigdb/human/geneset/REACTOME_DEFECTIVE_ST3GAL3_CAUSES_MCT12_AND_EIEE15.html
C2CP - REACTOME DEFECTS IN BIOTIN BTN METABOLISM	Defects in biotin (Btn) metabolism	https://www.gsea-msigdb.org/gsea/msigdb/human/geneset/REACTOME_DEFECTS_IN_BIOTIN_BTN_METABOLISM.html
C2CP - REACTOME DEFECTS IN COBALAMIN B12 METABOLISM	Defects in cobalamin (B12) metabolism	https://www.gsea-msigdb.org/gsea/msigdb/human/geneset/REACTOME_DEFECTS_IN_COBALAMIN_B12_METABOLISM.html
C2CP - REACTOME DEFECTS IN VITAMIN AND COFACTOR METABOLISM	Defects in vitamin and cofactor metabolism	https://www.gsea-msigdb.org/gsea/msigdb/human/geneset/REACTOME_DEFECTS_IN_VITAMIN_AND_COFACTOR_METABOLISM.html
C2CP - REACTOME DEFECTS OF CONTACT ACTIVATION SYSTEM CAS AND KALLIKREIN KININ SYSTEM KKS	Defects of contact activation system (CAS) and kallikrein/kinin system (KKS)	https://www.gsea-msigdb.org/gsea/msigdb/human/geneset/REACTOME_DEFECTS_OF_CONTACT_ACTIVATION_SYSTEM_CAS_AND_KALLIKREIN_KININ_SYSTEM_KKS.html
C2CP - REACTOME DEFENSINS	Defensins	https://www.gsea-msigdb.org/gsea/msigdb/human/geneset/REACTOME_DEFENSINS.html
C2CP - REACTOME DEGRADATION OF AXIN	Degradation of AXIN	https://www.gsea-msigdb.org/gsea/msigdb/human/geneset/REACTOME_DEGRADATION_OF_AXIN.html
C2CP - REACTOME DEGRADATION OF BETA CATENIN BY THE DESTRUCTION COMPLEX	Degradation of beta-catenin by the destruction complex	https://www.gsea-msigdb.org/gsea/msigdb/human/geneset/REACTOME_DEGRADATION_OF_BETA_CATENIN_BY_THE_DESTRUCTION_COMPLEX.html
C2CP - REACTOME DEGRADATION OF CYSTEINE AND HOMOCYSTEINE	Degradation of cysteine and homocysteine	https://www.gsea-msigdb.org/gsea/msigdb/human/geneset/REACTOME_DEGRADATION_OF_CYSTEINE_AND_HOMOCYSTEINE.html
C2CP - REACTOME DEGRADATION OF DVL	Degradation of DVL	https://www.gsea-msigdb.org/gsea/msigdb/human/geneset/REACTOME_DEGRADATION_OF_DVL.html
C2CP - REACTOME DEGRADATION OF GLI1 BY THE PROTEASOME	Degradation of GLI1 by the proteasome	https://www.gsea-msigdb.org/gsea/msigdb/human/geneset/REACTOME_DEGRADATION_OF_GLI1_BY_THE_PROTEASOME.html
C2CP - REACTOME DEGRADATION OF THE EXTRACELLULAR MATRIX	Degradation of the extracellular matrix	https://www.gsea-msigdb.org/gsea/msigdb/human/geneset/REACTOME_DEGRADATION_OF_THE_EXTRACELLULAR_MATRIX.html
C2CP - REACTOME DEPOLYMERISATION OF THE NUCLEAR LAMINA	Depolymerisation of the Nuclear Lamina	https://www.gsea-msigdb.org/gsea/msigdb/human/geneset/REACTOME_DEPOLYMERISATION_OF_THE_NUCLEAR_LAMINA.html
C2CP - REACTOME DEPOSITION OF NEW CENPA CONTAINING NUCLEOSOMES AT THE CENTROMERE	Deposition of new CENPA-containing nucleosomes at the centromere	https://www.gsea-msigdb.org/gsea/msigdb/human/geneset/REACTOME_DEPOSITION_OF_NEW_CENPA_CONTAINING_NUCLEOSOMES_AT_THE_CENTROMERE.html
C2CP - REACTOME DERMATAN SULFATE BIOSYNTHESIS	Dermatan sulfate biosynthesis	https://www.gsea-msigdb.org/gsea/msigdb/human/geneset/REACTOME_DERMATAN_SULFATE_BIOSYNTHESIS.html
C2CP - REACTOME DETOXIFICATION OF REACTIVE OXYGEN SPECIES	Detoxification of Reactive Oxygen Species	https://www.gsea-msigdb.org/gsea/msigdb/human/geneset/REACTOME_DETOXIFICATION_OF_REACTIVE_OXYGEN_SPECIES.html
C2CP - REACTOME DEUBIQUITINATION	Deubiquitination	https://www.gsea-msigdb.org/gsea/msigdb/human/geneset/REACTOME_DEUBIQUITINATION.html
C2CP - REACTOME DEVELOPMENTAL BIOLOGY	Developmental Biology	https://www.gsea-msigdb.org/gsea/msigdb/human/geneset/REACTOME_DEVELOPMENTAL_BIOLOGY.html
C2CP - REACTOME DEX H BOX HELICASES ACTIVATE TYPE I IFN AND INFLAMMATORY CYTOKINES PRODUCTION	DEx/H-box helicases activate type I IFN and inflammatory cytokines production	https://www.gsea-msigdb.org/gsea/msigdb/human/geneset/REACTOME_DEX_H_BOX_HELICASES_ACTIVATE_TYPE_I_IFN_AND_INFLAMMATORY_CYTOKINES_PRODUCTION.html
C2CP - REACTOME DIGESTION	Digestion	https://www.gsea-msigdb.org/gsea/msigdb/human/geneset/REACTOME_DIGESTION.html
C2CP - REACTOME DIGESTION AND ABSORPTION	Digestion and absorption	https://www.gsea-msigdb.org/gsea/msigdb/human/geneset/REACTOME_DIGESTION_AND_ABSORPTION.html
C2CP - REACTOME DIGESTION OF DIETARY CARBOHYDRATE	Digestion of dietary carbohydrate	https://www.gsea-msigdb.org/gsea/msigdb/human/geneset/REACTOME_DIGESTION_OF_DIETARY_CARBOHYDRATE.html
C2CP - REACTOME DIGESTION OF DIETARY LIPID	Digestion of dietary lipid	https://www.gsea-msigdb.org/gsea/msigdb/human/geneset/REACTOME_DIGESTION_OF_DIETARY_LIPID.html
C2CP - REACTOME DISASSEMBLY OF THE DESTRUCTION COMPLEX AND RECRUITMENT OF AXIN TO THE MEMBRANE	Disassembly of the destruction complex and recruitment of AXIN to the membrane	https://www.gsea-msigdb.org/gsea/msigdb/human/geneset/REACTOME_DISASSEMBLY_OF_THE_DESTRUCTION_COMPLEX_AND_RECRUITMENT_OF_AXIN_TO_THE_MEMBRANE.html
C2CP - REACTOME DISEASES ASSOCIATED WITH GLYCOSAMINOGLYCAN METABOLISM	Diseases associated with glycosaminoglycan metabolism	https://www.gsea-msigdb.org/gsea/msigdb/human/geneset/REACTOME_DISEASES_ASSOCIATED_WITH_GLYCOSAMINOGLYCAN_METABOLISM.html
C2CP - REACTOME DISEASES ASSOCIATED WITH GLYCOSYLATION PRECURSOR BIOSYNTHESIS	Diseases associated with glycosylation precursor biosynthesis	https://www.gsea-msigdb.org/gsea/msigdb/human/geneset/REACTOME_DISEASES_ASSOCIATED_WITH_GLYCOSYLATION_PRECURSOR_BIOSYNTHESIS.html
C2CP - REACTOME DISEASES ASSOCIATED WITH N GLYCOSYLATION OF PROTEINS	Diseases associated with N-glycosylation of proteins	https://www.gsea-msigdb.org/gsea/msigdb/human/geneset/REACTOME_DISEASES_ASSOCIATED_WITH_N_GLYCOSYLATION_OF_PROTEINS.html
C2CP - REACTOME DISEASES ASSOCIATED WITH O GLYCOSYLATION OF PROTEINS	Diseases associated with O-glycosylation of proteins	https://www.gsea-msigdb.org/gsea/msigdb/human/geneset/REACTOME_DISEASES_ASSOCIATED_WITH_O_GLYCOSYLATION_OF_PROTEINS.html
C2CP - REACTOME DISEASES ASSOCIATED WITH SURFACTANT METABOLISM	Diseases associated with surfactant metabolism	https://www.gsea-msigdb.org/gsea/msigdb/human/geneset/REACTOME_DISEASES_ASSOCIATED_WITH_SURFACTANT_METABOLISM.html
C2CP - REACTOME DISEASES OF BASE EXCISION REPAIR	Diseases of Base Excision Repair	https://www.gsea-msigdb.org/gsea/msigdb/human/geneset/REACTOME_DISEASES_OF_BASE_EXCISION_REPAIR.html
C2CP - REACTOME DISEASES OF CARBOHYDRATE METABOLISM	Diseases of carbohydrate metabolism	https://www.gsea-msigdb.org/gsea/msigdb/human/geneset/REACTOME_DISEASES_OF_CARBOHYDRATE_METABOLISM.html
C2CP - REACTOME DISEASES OF DNA REPAIR	Diseases of DNA repair	https://www.gsea-msigdb.org/gsea/msigdb/human/geneset/REACTOME_DISEASES_OF_DNA_REPAIR.html
C2CP - REACTOME DISEASES OF GLYCOSYLATION	Diseases of glycosylation	https://www.gsea-msigdb.org/gsea/msigdb/human/geneset/REACTOME_DISEASES_OF_GLYCOSYLATION.html
C2CP - REACTOME DISEASES OF IMMUNE SYSTEM	Diseases of Immune System	https://www.gsea-msigdb.org/gsea/msigdb/human/geneset/REACTOME_DISEASES_OF_IMMUNE_SYSTEM.html
C2CP - REACTOME DISEASES OF METABOLISM	Diseases of metabolism	https://www.gsea-msigdb.org/gsea/msigdb/human/geneset/REACTOME_DISEASES_OF_METABOLISM.html
C2CP - REACTOME DISEASES OF MISMATCH REPAIR MMR	Diseases of Mismatch Repair (MMR)	https://www.gsea-msigdb.org/gsea/msigdb/human/geneset/REACTOME_DISEASES_OF_MISMATCH_REPAIR_MMR.html
C2CP - REACTOME DISEASES OF MITOTIC CELL CYCLE	Diseases of mitotic cell cycle	https://www.gsea-msigdb.org/gsea/msigdb/human/geneset/REACTOME_DISEASES_OF_MITOTIC_CELL_CYCLE.html
C2CP - REACTOME DISEASES OF PROGRAMMED CELL DEATH	Diseases of programmed cell death	https://www.gsea-msigdb.org/gsea/msigdb/human/geneset/REACTOME_DISEASES_OF_PROGRAMMED_CELL_DEATH.html
C2CP - REACTOME DISEASES OF SIGNAL TRANSDUCTION BY GROWTH FACTOR RECEPTORS AND SECOND MESSENGERS	Diseases of signal transduction by growth factor receptors and second messengers	https://www.gsea-msigdb.org/gsea/msigdb/human/geneset/REACTOME_DISEASES_OF_SIGNAL_TRANSDUCTION_BY_GROWTH_FACTOR_RECEPTORS_AND_SECOND_MESSENGERS.html
C2CP - REACTOME DISINHIBITION OF SNARE FORMATION	Disinhibition of SNARE formation	https://www.gsea-msigdb.org/gsea/msigdb/human/geneset/REACTOME_DISINHIBITION_OF_SNARE_FORMATION.html
C2CP - REACTOME DISORDERS OF TRANSMEMBRANE TRANSPORTERS	Disorders of transmembrane transporters	https://www.gsea-msigdb.org/gsea/msigdb/human/geneset/REACTOME_DISORDERS_OF_TRANSMEMBRANE_TRANSPORTERS.html
C2CP - REACTOME DISPLACEMENT OF DNA GLYCOSYLASE BY APEX1	Displacement of DNA glycosylase by APEX1	https://www.gsea-msigdb.org/gsea/msigdb/human/geneset/REACTOME_DISPLACEMENT_OF_DNA_GLYCOSYLASE_BY_APEX1.html
C2CP - REACTOME DISSOLUTION OF FIBRIN CLOT	Dissolution of Fibrin Clot	https://www.gsea-msigdb.org/gsea/msigdb/human/geneset/REACTOME_DISSOLUTION_OF_FIBRIN_CLOT.html
C2CP - REACTOME DNA DAMAGE BYPASS	DNA Damage Bypass	https://www.gsea-msigdb.org/gsea/msigdb/human/geneset/REACTOME_DNA_DAMAGE_BYPASS.html
C2CP - REACTOME DNA DAMAGE RECOGNITION IN GG NER	DNA Damage Recognition in GG-NER	https://www.gsea-msigdb.org/gsea/msigdb/human/geneset/REACTOME_DNA_DAMAGE_RECOGNITION_IN_GG_NER.html
C2CP - REACTOME DNA DAMAGE REVERSAL	DNA Damage Reversal	https://www.gsea-msigdb.org/gsea/msigdb/human/geneset/REACTOME_DNA_DAMAGE_REVERSAL.html
C2CP - REACTOME DNA DAMAGE TELOMERE STRESS INDUCED SENESCENCE	DNA Damage/Telomere Stress Induced Senescence	https://www.gsea-msigdb.org/gsea/msigdb/human/geneset/REACTOME_DNA_DAMAGE_TELOMERE_STRESS_INDUCED_SENESCENCE.html
C2CP - REACTOME DNA DOUBLE STRAND BREAK REPAIR	DNA Double-Strand Break Repair	https://www.gsea-msigdb.org/gsea/msigdb/human/geneset/REACTOME_DNA_DOUBLE_STRAND_BREAK_REPAIR.html
C2CP - REACTOME DNA DOUBLE STRAND BREAK RESPONSE	DNA Double Strand Break Response	https://www.gsea-msigdb.org/gsea/msigdb/human/geneset/REACTOME_DNA_DOUBLE_STRAND_BREAK_RESPONSE.html
C2CP - REACTOME DNA METHYLATION	DNA methylation	https://www.gsea-msigdb.org/gsea/msigdb/human/geneset/REACTOME_DNA_METHYLATION.html
C2CP - REACTOME DNA REPAIR	DNA Repair	https://www.gsea-msigdb.org/gsea/msigdb/human/geneset/REACTOME_DNA_REPAIR.html
C2CP - REACTOME DNA REPLICATION	DNA Replication	https://www.gsea-msigdb.org/gsea/msigdb/human/geneset/REACTOME_DNA_REPLICATION.html
C2CP - REACTOME DNA REPLICATION INITIATION	DNA replication initiation	https://www.gsea-msigdb.org/gsea/msigdb/human/geneset/REACTOME_DNA_REPLICATION_INITIATION.html
C2CP - REACTOME DNA REPLICATION PRE INITIATION	DNA Replication Pre-Initiation	https://www.gsea-msigdb.org/gsea/msigdb/human/geneset/REACTOME_DNA_REPLICATION_PRE_INITIATION.html
C2CP - REACTOME DNA STRAND ELONGATION	DNA strand elongation	https://www.gsea-msigdb.org/gsea/msigdb/human/geneset/REACTOME_DNA_STRAND_ELONGATION.html
C2CP - REACTOME DOPAMINE CLEARANCE FROM THE SYNAPTIC CLEFT	Dopamine clearance from the synaptic cleft	https://www.gsea-msigdb.org/gsea/msigdb/human/geneset/REACTOME_DOPAMINE_CLEARANCE_FROM_THE_SYNAPTIC_CLEFT.html
C2CP - REACTOME DOPAMINE NEUROTRANSMITTER RELEASE CYCLE	Dopamine Neurotransmitter Release Cycle	https://www.gsea-msigdb.org/gsea/msigdb/human/geneset/REACTOME_DOPAMINE_NEUROTRANSMITTER_RELEASE_CYCLE.html
C2CP - REACTOME DOPAMINE RECEPTORS	Dopamine receptors	https://www.gsea-msigdb.org/gsea/msigdb/human/geneset/REACTOME_DOPAMINE_RECEPTORS.html
C2CP - REACTOME DOWNREGULATION OF ERBB2 ERBB3 SIGNALING	Downregulation of ERBB2:ERBB3 signaling	https://www.gsea-msigdb.org/gsea/msigdb/human/geneset/REACTOME_DOWNREGULATION_OF_ERBB2_ERBB3_SIGNALING.html
C2CP - REACTOME DOWNREGULATION OF ERBB2 SIGNALING	Downregulation of ERBB2 signaling	https://www.gsea-msigdb.org/gsea/msigdb/human/geneset/REACTOME_DOWNREGULATION_OF_ERBB2_SIGNALING.html
C2CP - REACTOME DOWNREGULATION OF ERBB4 SIGNALING	Downregulation of ERBB4 signaling	https://www.gsea-msigdb.org/gsea/msigdb/human/geneset/REACTOME_DOWNREGULATION_OF_ERBB4_SIGNALING.html
C2CP - REACTOME DOWNREGULATION OF SMAD2 3 SMAD4 TRANSCRIPTIONAL ACTIVITY	Downregulation of SMAD2/3:SMAD4 transcriptional activity	https://www.gsea-msigdb.org/gsea/msigdb/human/geneset/REACTOME_DOWNREGULATION_OF_SMAD2_3_SMAD4_TRANSCRIPTIONAL_ACTIVITY.html
C2CP - REACTOME DOWNSTREAM SIGNALING EVENTS OF B CELL RECEPTOR BCR	Downstream signaling events of B Cell Receptor (BCR)	https://www.gsea-msigdb.org/gsea/msigdb/human/geneset/REACTOME_DOWNSTREAM_SIGNALING_EVENTS_OF_B_CELL_RECEPTOR_BCR.html
C2CP - REACTOME DOWNSTREAM SIGNALING OF ACTIVATED FGFR1	Downstream signaling of activated FGFR1	https://www.gsea-msigdb.org/gsea/msigdb/human/geneset/REACTOME_DOWNSTREAM_SIGNALING_OF_ACTIVATED_FGFR1.html
C2CP - REACTOME DOWNSTREAM SIGNALING OF ACTIVATED FGFR2	Downstream signaling of activated FGFR2	https://www.gsea-msigdb.org/gsea/msigdb/human/geneset/REACTOME_DOWNSTREAM_SIGNALING_OF_ACTIVATED_FGFR2.html
C2CP - REACTOME DOWNSTREAM SIGNALING OF ACTIVATED FGFR3	Downstream signaling of activated FGFR3	https://www.gsea-msigdb.org/gsea/msigdb/human/geneset/REACTOME_DOWNSTREAM_SIGNALING_OF_ACTIVATED_FGFR3.html
C2CP - REACTOME DOWNSTREAM SIGNALING OF ACTIVATED FGFR4	Downstream signaling of activated FGFR4	https://www.gsea-msigdb.org/gsea/msigdb/human/geneset/REACTOME_DOWNSTREAM_SIGNALING_OF_ACTIVATED_FGFR4.html
C2CP - REACTOME DOWNSTREAM SIGNAL TRANSDUCTION	Downstream signal transduction	https://www.gsea-msigdb.org/gsea/msigdb/human/geneset/REACTOME_DOWNSTREAM_SIGNAL_TRANSDUCTION.html
C2CP - REACTOME DSCAM INTERACTIONS	DSCAM interactions	https://www.gsea-msigdb.org/gsea/msigdb/human/geneset/REACTOME_DSCAM_INTERACTIONS.html
C2CP - REACTOME DUAL INCISION IN GG NER	Dual Incision in GG-NER	https://www.gsea-msigdb.org/gsea/msigdb/human/geneset/REACTOME_DUAL_INCISION_IN_GG_NER.html
C2CP - REACTOME DUAL INCISION IN TC NER	Dual incision in TC-NER	https://www.gsea-msigdb.org/gsea/msigdb/human/geneset/REACTOME_DUAL_INCISION_IN_TC_NER.html
C2CP - REACTOME E2F ENABLED INHIBITION OF PRE REPLICATION COMPLEX FORMATION	E2F-enabled inhibition of pre-replication complex formation	https://www.gsea-msigdb.org/gsea/msigdb/human/geneset/REACTOME_E2F_ENABLED_INHIBITION_OF_PRE_REPLICATION_COMPLEX_FORMATION.html
C2CP - REACTOME E2F MEDIATED REGULATION OF DNA REPLICATION	E2F mediated regulation of DNA replication	https://www.gsea-msigdb.org/gsea/msigdb/human/geneset/REACTOME_E2F_MEDIATED_REGULATION_OF_DNA_REPLICATION.html
C2CP - REACTOME E3 UBIQUITIN LIGASES UBIQUITINATE TARGET PROTEINS	E3 ubiquitin ligases ubiquitinate target proteins	https://www.gsea-msigdb.org/gsea/msigdb/human/geneset/REACTOME_E3_UBIQUITIN_LIGASES_UBIQUITINATE_TARGET_PROTEINS.html
C2CP - REACTOME EARLY PHASE OF HIV LIFE CYCLE	Early Phase of HIV Life Cycle	https://www.gsea-msigdb.org/gsea/msigdb/human/geneset/REACTOME_EARLY_PHASE_OF_HIV_LIFE_CYCLE.html
C2CP - REACTOME ECM PROTEOGLYCANS	ECM proteoglycans	https://www.gsea-msigdb.org/gsea/msigdb/human/geneset/REACTOME_ECM_PROTEOGLYCANS.html
C2CP - REACTOME EFFECTS OF PIP2 HYDROLYSIS	Effects of PIP2 hydrolysis	https://www.gsea-msigdb.org/gsea/msigdb/human/geneset/REACTOME_EFFECTS_OF_PIP2_HYDROLYSIS.html
C2CP - REACTOME EGFR DOWNREGULATION	EGFR downregulation	https://www.gsea-msigdb.org/gsea/msigdb/human/geneset/REACTOME_EGFR_DOWNREGULATION.html
C2CP - REACTOME EGFR INTERACTS WITH PHOSPHOLIPASE C GAMMA	EGFR interacts with phospholipase C-gamma	https://www.gsea-msigdb.org/gsea/msigdb/human/geneset/REACTOME_EGFR_INTERACTS_WITH_PHOSPHOLIPASE_C_GAMMA.html
C2CP - REACTOME EGFR TRANSACTIVATION BY GASTRIN	EGFR Transactivation by Gastrin	https://www.gsea-msigdb.org/gsea/msigdb/human/geneset/REACTOME_EGFR_TRANSACTIVATION_BY_GASTRIN.html
C2CP - REACTOME EGR2 AND SOX10 MEDIATED INITIATION OF SCHWANN CELL MYELINATION	EGR2 and SOX10-mediated initiation of Schwann cell myelination	https://www.gsea-msigdb.org/gsea/msigdb/human/geneset/REACTOME_EGR2_AND_SOX10_MEDIATED_INITIATION_OF_SCHWANN_CELL_MYELINATION.html
C2CP - REACTOME EICOSANOIDS	Eicosanoids	https://www.gsea-msigdb.org/gsea/msigdb/human/geneset/REACTOME_EICOSANOIDS.html
C2CP - REACTOME EICOSANOID LIGAND BINDING RECEPTORS	Eicosanoid ligand-binding receptors	https://www.gsea-msigdb.org/gsea/msigdb/human/geneset/REACTOME_EICOSANOID_LIGAND_BINDING_RECEPTORS.html
C2CP - REACTOME ELASTIC FIBRE FORMATION	Elastic fibre formation	https://www.gsea-msigdb.org/gsea/msigdb/human/geneset/REACTOME_ELASTIC_FIBRE_FORMATION.html
C2CP - REACTOME ELECTRIC TRANSMISSION ACROSS GAP JUNCTIONS	Electric Transmission Across Gap Junctions	https://www.gsea-msigdb.org/gsea/msigdb/human/geneset/REACTOME_ELECTRIC_TRANSMISSION_ACROSS_GAP_JUNCTIONS.html
C2CP - REACTOME ELEVATION OF CYTOSOLIC CA2 LEVELS	Elevation of cytosolic Ca2+ levels	https://www.gsea-msigdb.org/gsea/msigdb/human/geneset/REACTOME_ELEVATION_OF_CYTOSOLIC_CA2_LEVELS.html
C2CP - REACTOME ENDOGENOUS STEROLS	Endogenous sterols	https://www.gsea-msigdb.org/gsea/msigdb/human/geneset/REACTOME_ENDOGENOUS_STEROLS.html
C2CP - REACTOME ENDOSOMAL SORTING COMPLEX REQUIRED FOR TRANSPORT ESCRT	Endosomal Sorting Complex Required For Transport (ESCRT)	https://www.gsea-msigdb.org/gsea/msigdb/human/geneset/REACTOME_ENDOSOMAL_SORTING_COMPLEX_REQUIRED_FOR_TRANSPORT_ESCRT.html
C2CP - REACTOME ENDOSOMAL VACUOLAR PATHWAY	Endosomal/Vacuolar pathway	https://www.gsea-msigdb.org/gsea/msigdb/human/geneset/REACTOME_ENDOSOMAL_VACUOLAR_PATHWAY.html
C2CP - REACTOME ENERGY DEPENDENT REGULATION OF MTOR BY LKB1 AMPK	Energy dependent regulation of mTOR by LKB1-AMPK	https://www.gsea-msigdb.org/gsea/msigdb/human/geneset/REACTOME_ENERGY_DEPENDENT_REGULATION_OF_MTOR_BY_LKB1_AMPK.html
C2CP - REACTOME ENOS ACTIVATION	eNOS activation	https://www.gsea-msigdb.org/gsea/msigdb/human/geneset/REACTOME_ENOS_ACTIVATION.html
C2CP - REACTOME EPHA MEDIATED GROWTH CONE COLLAPSE	EPHA-mediated growth cone collapse	https://www.gsea-msigdb.org/gsea/msigdb/human/geneset/REACTOME_EPHA_MEDIATED_GROWTH_CONE_COLLAPSE.html
C2CP - REACTOME EPHB MEDIATED FORWARD SIGNALING	EPHB-mediated forward signaling	https://www.gsea-msigdb.org/gsea/msigdb/human/geneset/REACTOME_EPHB_MEDIATED_FORWARD_SIGNALING.html
C2CP - REACTOME EPHRIN SIGNALING	Ephrin signaling	https://www.gsea-msigdb.org/gsea/msigdb/human/geneset/REACTOME_EPHRIN_SIGNALING.html
C2CP - REACTOME EPH EPHRIN MEDIATED REPULSION OF CELLS	EPH-ephrin mediated repulsion of cells	https://www.gsea-msigdb.org/gsea/msigdb/human/geneset/REACTOME_EPH_EPHRIN_MEDIATED_REPULSION_OF_CELLS.html
C2CP - REACTOME EPH EPHRIN SIGNALING	EPH-Ephrin signaling	https://www.gsea-msigdb.org/gsea/msigdb/human/geneset/REACTOME_EPH_EPHRIN_SIGNALING.html
C2CP - REACTOME EPIGENETIC REGULATION OF GENE EXPRESSION	Epigenetic regulation of gene expression	https://www.gsea-msigdb.org/gsea/msigdb/human/geneset/REACTOME_EPIGENETIC_REGULATION_OF_GENE_EXPRESSION.html
C2CP - REACTOME ERBB2 ACTIVATES PTK6 SIGNALING	ERBB2 Activates PTK6 Signaling	https://www.gsea-msigdb.org/gsea/msigdb/human/geneset/REACTOME_ERBB2_ACTIVATES_PTK6_SIGNALING.html
C2CP - REACTOME ERBB2 REGULATES CELL MOTILITY	ERBB2 Regulates Cell Motility	https://www.gsea-msigdb.org/gsea/msigdb/human/geneset/REACTOME_ERBB2_REGULATES_CELL_MOTILITY.html
C2CP - REACTOME ERCC6 CSB AND EHMT2 G9A POSITIVELY REGULATE RRNA EXPRESSION	ERCC6 (CSB) and EHMT2 (G9a) positively regulate rRNA expression	https://www.gsea-msigdb.org/gsea/msigdb/human/geneset/REACTOME_ERCC6_CSB_AND_EHMT2_G9A_POSITIVELY_REGULATE_RRNA_EXPRESSION.html
C2CP - REACTOME ERKS ARE INACTIVATED	ERKs are inactivated	https://www.gsea-msigdb.org/gsea/msigdb/human/geneset/REACTOME_ERKS_ARE_INACTIVATED.html
C2CP - REACTOME ERK MAPK TARGETS	ERK/MAPK targets	https://www.gsea-msigdb.org/gsea/msigdb/human/geneset/REACTOME_ERK_MAPK_TARGETS.html
C2CP - REACTOME ERYTHROCYTES TAKE UP CARBON DIOXIDE AND RELEASE OXYGEN	Erythrocytes take up carbon dioxide and release oxygen	https://www.gsea-msigdb.org/gsea/msigdb/human/geneset/REACTOME_ERYTHROCYTES_TAKE_UP_CARBON_DIOXIDE_AND_RELEASE_OXYGEN.html
C2CP - REACTOME ERYTHROCYTES TAKE UP OXYGEN AND RELEASE CARBON DIOXIDE	Erythrocytes take up oxygen and release carbon dioxide	https://www.gsea-msigdb.org/gsea/msigdb/human/geneset/REACTOME_ERYTHROCYTES_TAKE_UP_OXYGEN_AND_RELEASE_CARBON_DIOXIDE.html
C2CP - REACTOME ERYTHROPOIETIN ACTIVATES PHOSPHOINOSITIDE 3 KINASE PI3K	Erythropoietin activates Phosphoinositide-3-kinase (PI3K)	https://www.gsea-msigdb.org/gsea/msigdb/human/geneset/REACTOME_ERYTHROPOIETIN_ACTIVATES_PHOSPHOINOSITIDE_3_KINASE_PI3K.html
C2CP - REACTOME ERYTHROPOIETIN ACTIVATES PHOSPHOLIPASE C GAMMA PLCG	Erythropoietin activates Phospholipase C gamma (PLCG)	https://www.gsea-msigdb.org/gsea/msigdb/human/geneset/REACTOME_ERYTHROPOIETIN_ACTIVATES_PHOSPHOLIPASE_C_GAMMA_PLCG.html
C2CP - REACTOME ERYTHROPOIETIN ACTIVATES RAS	Erythropoietin activates RAS	https://www.gsea-msigdb.org/gsea/msigdb/human/geneset/REACTOME_ERYTHROPOIETIN_ACTIVATES_RAS.html
C2CP - REACTOME ERYTHROPOIETIN ACTIVATES STAT5	Erythropoietin activates STAT5	https://www.gsea-msigdb.org/gsea/msigdb/human/geneset/REACTOME_ERYTHROPOIETIN_ACTIVATES_STAT5.html
C2CP - REACTOME ER QUALITY CONTROL COMPARTMENT ERQC	ER Quality Control Compartment (ERQC)	https://www.gsea-msigdb.org/gsea/msigdb/human/geneset/REACTOME_ER_QUALITY_CONTROL_COMPARTMENT_ERQC.html
C2CP - REACTOME ER TO GOLGI ANTEROGRADE TRANSPORT	ER to Golgi Anterograde Transport	https://www.gsea-msigdb.org/gsea/msigdb/human/geneset/REACTOME_ER_TO_GOLGI_ANTEROGRADE_TRANSPORT.html
C2CP - REACTOME ESR MEDIATED SIGNALING	ESR-mediated signaling	https://www.gsea-msigdb.org/gsea/msigdb/human/geneset/REACTOME_ESR_MEDIATED_SIGNALING.html
C2CP - REACTOME ESTABLISHMENT OF SISTER CHROMATID COHESION	Establishment of Sister Chromatid Cohesion	https://www.gsea-msigdb.org/gsea/msigdb/human/geneset/REACTOME_ESTABLISHMENT_OF_SISTER_CHROMATID_COHESION.html
C2CP - REACTOME ESTROGEN BIOSYNTHESIS	Estrogen biosynthesis	https://www.gsea-msigdb.org/gsea/msigdb/human/geneset/REACTOME_ESTROGEN_BIOSYNTHESIS.html
C2CP - REACTOME ESTROGEN DEPENDENT GENE EXPRESSION	Estrogen-dependent gene expression	https://www.gsea-msigdb.org/gsea/msigdb/human/geneset/REACTOME_ESTROGEN_DEPENDENT_GENE_EXPRESSION.html
C2CP - REACTOME ESTROGEN DEPENDENT NUCLEAR EVENTS DOWNSTREAM OF ESR MEMBRANE SIGNALING	Estrogen-dependent nuclear events downstream of ESR-membrane signaling	https://www.gsea-msigdb.org/gsea/msigdb/human/geneset/REACTOME_ESTROGEN_DEPENDENT_NUCLEAR_EVENTS_DOWNSTREAM_OF_ESR_MEMBRANE_SIGNALING.html
C2CP - REACTOME ESTROGEN STIMULATED SIGNALING THROUGH PRKCZ	Estrogen-stimulated signaling through PRKCZ	https://www.gsea-msigdb.org/gsea/msigdb/human/geneset/REACTOME_ESTROGEN_STIMULATED_SIGNALING_THROUGH_PRKCZ.html
C2CP - REACTOME ETHANOL OXIDATION	Ethanol oxidation	https://www.gsea-msigdb.org/gsea/msigdb/human/geneset/REACTOME_ETHANOL_OXIDATION.html
C2CP - REACTOME EUKARYOTIC TRANSLATION ELONGATION	Eukaryotic Translation Elongation	https://www.gsea-msigdb.org/gsea/msigdb/human/geneset/REACTOME_EUKARYOTIC_TRANSLATION_ELONGATION.html
C2CP - REACTOME EUKARYOTIC TRANSLATION INITIATION	Eukaryotic Translation Initiation	https://www.gsea-msigdb.org/gsea/msigdb/human/geneset/REACTOME_EUKARYOTIC_TRANSLATION_INITIATION.html
C2CP - REACTOME EXPORT OF VIRAL RIBONUCLEOPROTEINS FROM NUCLEUS	Export of Viral Ribonucleoproteins from Nucleus	https://www.gsea-msigdb.org/gsea/msigdb/human/geneset/REACTOME_EXPORT_OF_VIRAL_RIBONUCLEOPROTEINS_FROM_NUCLEUS.html
C2CP - REACTOME EXTENSION OF TELOMERES	Extension of Telomeres	https://www.gsea-msigdb.org/gsea/msigdb/human/geneset/REACTOME_EXTENSION_OF_TELOMERES.html
C2CP - REACTOME EXTRACELLULAR MATRIX ORGANIZATION	Extracellular matrix organization	https://www.gsea-msigdb.org/gsea/msigdb/human/geneset/REACTOME_EXTRACELLULAR_MATRIX_ORGANIZATION.html
C2CP - REACTOME EXTRA NUCLEAR ESTROGEN SIGNALING	Extra-nuclear estrogen signaling	https://www.gsea-msigdb.org/gsea/msigdb/human/geneset/REACTOME_EXTRA_NUCLEAR_ESTROGEN_SIGNALING.html
C2CP - REACTOME EXTRINSIC PATHWAY OF FIBRIN CLOT FORMATION	Extrinsic Pathway of Fibrin Clot Formation	https://www.gsea-msigdb.org/gsea/msigdb/human/geneset/REACTOME_EXTRINSIC_PATHWAY_OF_FIBRIN_CLOT_FORMATION.html
C2CP - REACTOME FACTORS INVOLVED IN MEGAKARYOCYTE DEVELOPMENT AND PLATELET PRODUCTION	Factors involved in megakaryocyte development and platelet production	https://www.gsea-msigdb.org/gsea/msigdb/human/geneset/REACTOME_FACTORS_INVOLVED_IN_MEGAKARYOCYTE_DEVELOPMENT_AND_PLATELET_PRODUCTION.html
C2CP - REACTOME FANCONI ANEMIA PATHWAY	Fanconi Anemia Pathway	https://www.gsea-msigdb.org/gsea/msigdb/human/geneset/REACTOME_FANCONI_ANEMIA_PATHWAY.html
C2CP - REACTOME FASL CD95L SIGNALING	FasL/ CD95L signaling	https://www.gsea-msigdb.org/gsea/msigdb/human/geneset/REACTOME_FASL_CD95L_SIGNALING.html
C2CP - REACTOME FATTY ACIDS	Fatty acids	https://www.gsea-msigdb.org/gsea/msigdb/human/geneset/REACTOME_FATTY_ACIDS.html
C2CP - REACTOME FATTY ACIDS BOUND TO GPR40 FFAR1 REGULATE INSULIN SECRETION	Fatty Acids bound to GPR40 (FFAR1) regulate insulin secretion	https://www.gsea-msigdb.org/gsea/msigdb/human/geneset/REACTOME_FATTY_ACIDS_BOUND_TO_GPR40_FFAR1_REGULATE_INSULIN_SECRETION.html
C2CP - REACTOME FATTY ACID METABOLISM	Fatty acid metabolism	https://www.gsea-msigdb.org/gsea/msigdb/human/geneset/REACTOME_FATTY_ACID_METABOLISM.html
C2CP - REACTOME FATTY ACYL COA BIOSYNTHESIS	Fatty acyl-CoA biosynthesis	https://www.gsea-msigdb.org/gsea/msigdb/human/geneset/REACTOME_FATTY_ACYL_COA_BIOSYNTHESIS.html
C2CP - REACTOME FBXW7 MUTANTS AND NOTCH1 IN CANCER	FBXW7 Mutants and NOTCH1 in Cancer	https://www.gsea-msigdb.org/gsea/msigdb/human/geneset/REACTOME_FBXW7_MUTANTS_AND_NOTCH1_IN_CANCER.html
C2CP - REACTOME FCERI MEDIATED CA 2 MOBILIZATION	FCERI mediated Ca+2 mobilization	https://www.gsea-msigdb.org/gsea/msigdb/human/geneset/REACTOME_FCERI_MEDIATED_CA_2_MOBILIZATION.html
C2CP - REACTOME FCERI MEDIATED MAPK ACTIVATION	FCERI mediated MAPK activation	https://www.gsea-msigdb.org/gsea/msigdb/human/geneset/REACTOME_FCERI_MEDIATED_MAPK_ACTIVATION.html
C2CP - REACTOME FCERI MEDIATED NF KB ACTIVATION	FCERI mediated NF-kB activation	https://www.gsea-msigdb.org/gsea/msigdb/human/geneset/REACTOME_FCERI_MEDIATED_NF_KB_ACTIVATION.html
C2CP - REACTOME FCGAMMA RECEPTOR FCGR DEPENDENT PHAGOCYTOSIS	Fcgamma receptor (FCGR) dependent phagocytosis	https://www.gsea-msigdb.org/gsea/msigdb/human/geneset/REACTOME_FCGAMMA_RECEPTOR_FCGR_DEPENDENT_PHAGOCYTOSIS.html
C2CP - REACTOME FCGR3A MEDIATED IL10 SYNTHESIS	FCGR3A-mediated IL10 synthesis	https://www.gsea-msigdb.org/gsea/msigdb/human/geneset/REACTOME_FCGR3A_MEDIATED_IL10_SYNTHESIS.html
C2CP - REACTOME FCGR ACTIVATION	FCGR activation	https://www.gsea-msigdb.org/gsea/msigdb/human/geneset/REACTOME_FCGR_ACTIVATION.html
C2CP - REACTOME FC EPSILON RECEPTOR FCERI SIGNALING	Fc epsilon receptor (FCERI) signaling	https://www.gsea-msigdb.org/gsea/msigdb/human/geneset/REACTOME_FC_EPSILON_RECEPTOR_FCERI_SIGNALING.html
C2CP - REACTOME FERTILIZATION	Fertilization	https://www.gsea-msigdb.org/gsea/msigdb/human/geneset/REACTOME_FERTILIZATION.html
C2CP - REACTOME FGFR1B LIGAND BINDING AND ACTIVATION	FGFR1b ligand binding and activation	https://www.gsea-msigdb.org/gsea/msigdb/human/geneset/REACTOME_FGFR1B_LIGAND_BINDING_AND_ACTIVATION.html
C2CP - REACTOME FGFR1C LIGAND BINDING AND ACTIVATION	FGFR1c ligand binding and activation	https://www.gsea-msigdb.org/gsea/msigdb/human/geneset/REACTOME_FGFR1C_LIGAND_BINDING_AND_ACTIVATION.html
C2CP - REACTOME FGFR1 LIGAND BINDING AND ACTIVATION	FGFR1 ligand binding and activation	https://www.gsea-msigdb.org/gsea/msigdb/human/geneset/REACTOME_FGFR1_LIGAND_BINDING_AND_ACTIVATION.html
C2CP - REACTOME FGFR1 MUTANT RECEPTOR ACTIVATION	FGFR1 mutant receptor activation	https://www.gsea-msigdb.org/gsea/msigdb/human/geneset/REACTOME_FGFR1_MUTANT_RECEPTOR_ACTIVATION.html
C2CP - REACTOME FGFR2B LIGAND BINDING AND ACTIVATION	FGFR2b ligand binding and activation	https://www.gsea-msigdb.org/gsea/msigdb/human/geneset/REACTOME_FGFR2B_LIGAND_BINDING_AND_ACTIVATION.html
C2CP - REACTOME FGFR2C LIGAND BINDING AND ACTIVATION	FGFR2c ligand binding and activation	https://www.gsea-msigdb.org/gsea/msigdb/human/geneset/REACTOME_FGFR2C_LIGAND_BINDING_AND_ACTIVATION.html
C2CP - REACTOME FGFR2 ALTERNATIVE SPLICING	FGFR2 alternative splicing	https://www.gsea-msigdb.org/gsea/msigdb/human/geneset/REACTOME_FGFR2_ALTERNATIVE_SPLICING.html
C2CP - REACTOME FGFR2 LIGAND BINDING AND ACTIVATION	FGFR2 ligand binding and activation	https://www.gsea-msigdb.org/gsea/msigdb/human/geneset/REACTOME_FGFR2_LIGAND_BINDING_AND_ACTIVATION.html
C2CP - REACTOME FGFR2 MUTANT RECEPTOR ACTIVATION	FGFR2 mutant receptor activation	https://www.gsea-msigdb.org/gsea/msigdb/human/geneset/REACTOME_FGFR2_MUTANT_RECEPTOR_ACTIVATION.html
C2CP - REACTOME FGFR3B LIGAND BINDING AND ACTIVATION	FGFR3b ligand binding and activation	https://www.gsea-msigdb.org/gsea/msigdb/human/geneset/REACTOME_FGFR3B_LIGAND_BINDING_AND_ACTIVATION.html
C2CP - REACTOME FGFR3 LIGAND BINDING AND ACTIVATION	FGFR3 ligand binding and activation	https://www.gsea-msigdb.org/gsea/msigdb/human/geneset/REACTOME_FGFR3_LIGAND_BINDING_AND_ACTIVATION.html
C2CP - REACTOME FGFRL1 MODULATION OF FGFR1 SIGNALING	FGFRL1 modulation of FGFR1 signaling	https://www.gsea-msigdb.org/gsea/msigdb/human/geneset/REACTOME_FGFRL1_MODULATION_OF_FGFR1_SIGNALING.html
C2CP - REACTOME FIBRONECTIN MATRIX FORMATION	Fibronectin matrix formation	https://www.gsea-msigdb.org/gsea/msigdb/human/geneset/REACTOME_FIBRONECTIN_MATRIX_FORMATION.html
C2CP - REACTOME FICOLINS BIND TO REPETITIVE CARBOHYDRATE STRUCTURES ON THE TARGET CELL SURFACE	Ficolins bind to repetitive carbohydrate structures on the target cell surface	https://www.gsea-msigdb.org/gsea/msigdb/human/geneset/REACTOME_FICOLINS_BIND_TO_REPETITIVE_CARBOHYDRATE_STRUCTURES_ON_THE_TARGET_CELL_SURFACE.html
C2CP - REACTOME FLT3 SIGNALING	FLT3 Signaling	https://www.gsea-msigdb.org/gsea/msigdb/human/geneset/REACTOME_FLT3_SIGNALING.html
C2CP - REACTOME FLT3 SIGNALING BY CBL MUTANTS	FLT3 signaling by CBL mutants	https://www.gsea-msigdb.org/gsea/msigdb/human/geneset/REACTOME_FLT3_SIGNALING_BY_CBL_MUTANTS.html
C2CP - REACTOME FLT3 SIGNALING IN DISEASE	FLT3 signaling in disease	https://www.gsea-msigdb.org/gsea/msigdb/human/geneset/REACTOME_FLT3_SIGNALING_IN_DISEASE.html
C2CP - REACTOME FLT3 SIGNALING THROUGH SRC FAMILY KINASES	FLT3 signaling through SRC family kinases	https://www.gsea-msigdb.org/gsea/msigdb/human/geneset/REACTOME_FLT3_SIGNALING_THROUGH_SRC_FAMILY_KINASES.html
C2CP - REACTOME FOLDING OF ACTIN BY CCT TRIC	Folding of actin by CCT/TriC	https://www.gsea-msigdb.org/gsea/msigdb/human/geneset/REACTOME_FOLDING_OF_ACTIN_BY_CCT_TRIC.html
C2CP - REACTOME FORMATION OF APOPTOSOME	Formation of apoptosome	https://www.gsea-msigdb.org/gsea/msigdb/human/geneset/REACTOME_FORMATION_OF_APOPTOSOME.html
C2CP - REACTOME FORMATION OF ATP BY CHEMIOSMOTIC COUPLING	Formation of ATP by chemiosmotic coupling	https://www.gsea-msigdb.org/gsea/msigdb/human/geneset/REACTOME_FORMATION_OF_ATP_BY_CHEMIOSMOTIC_COUPLING.html
C2CP - REACTOME FORMATION OF FIBRIN CLOT CLOTTING CASCADE	Formation of Fibrin Clot (Clotting Cascade)	https://www.gsea-msigdb.org/gsea/msigdb/human/geneset/REACTOME_FORMATION_OF_FIBRIN_CLOT_CLOTTING_CASCADE.html
C2CP - REACTOME FORMATION OF INCISION COMPLEX IN GG NER	Formation of Incision Complex in GG-NER	https://www.gsea-msigdb.org/gsea/msigdb/human/geneset/REACTOME_FORMATION_OF_INCISION_COMPLEX_IN_GG_NER.html
C2CP - REACTOME FORMATION OF RNA POL II ELONGATION COMPLEX	Formation of RNA Pol II elongation complex	https://www.gsea-msigdb.org/gsea/msigdb/human/geneset/REACTOME_FORMATION_OF_RNA_POL_II_ELONGATION_COMPLEX.html
C2CP - REACTOME FORMATION OF SENESCENCE ASSOCIATED HETEROCHROMATIN FOCI SAHF	Formation of Senescence-Associated Heterochromatin Foci (SAHF)	https://www.gsea-msigdb.org/gsea/msigdb/human/geneset/REACTOME_FORMATION_OF_SENESCENCE_ASSOCIATED_HETEROCHROMATIN_FOCI_SAHF.html
C2CP - REACTOME FORMATION OF TC NER PRE INCISION COMPLEX	Formation of TC-NER Pre-Incision Complex	https://www.gsea-msigdb.org/gsea/msigdb/human/geneset/REACTOME_FORMATION_OF_TC_NER_PRE_INCISION_COMPLEX.html
C2CP - REACTOME FORMATION OF THE BETA CATENIN TCF TRANSACTIVATING COMPLEX	Formation of the beta-catenin:TCF transactivating complex	https://www.gsea-msigdb.org/gsea/msigdb/human/geneset/REACTOME_FORMATION_OF_THE_BETA_CATENIN_TCF_TRANSACTIVATING_COMPLEX.html
C2CP - REACTOME FORMATION OF THE CORNIFIED ENVELOPE	Formation of the cornified envelope	https://www.gsea-msigdb.org/gsea/msigdb/human/geneset/REACTOME_FORMATION_OF_THE_CORNIFIED_ENVELOPE.html
C2CP - REACTOME FORMATION OF THE EARLY ELONGATION COMPLEX	Formation of the Early Elongation Complex	https://www.gsea-msigdb.org/gsea/msigdb/human/geneset/REACTOME_FORMATION_OF_THE_EARLY_ELONGATION_COMPLEX.html
C2CP - REACTOME FORMATION OF TUBULIN FOLDING INTERMEDIATES BY CCT TRIC	Formation of tubulin folding intermediates by CCT/TriC	https://www.gsea-msigdb.org/gsea/msigdb/human/geneset/REACTOME_FORMATION_OF_TUBULIN_FOLDING_INTERMEDIATES_BY_CCT_TRIC.html
C2CP - REACTOME FORMATION OF XYLULOSE 5 PHOSPHATE	Formation of xylulose-5-phosphate	https://www.gsea-msigdb.org/gsea/msigdb/human/geneset/REACTOME_FORMATION_OF_XYLULOSE_5_PHOSPHATE.html
C2CP - REACTOME FORMYL PEPTIDE RECEPTORS BIND FORMYL PEPTIDES AND MANY OTHER LIGANDS	Formyl peptide receptors bind formyl peptides and many other ligands	https://www.gsea-msigdb.org/gsea/msigdb/human/geneset/REACTOME_FORMYL_PEPTIDE_RECEPTORS_BIND_FORMYL_PEPTIDES_AND_MANY_OTHER_LIGANDS.html
C2CP - REACTOME FOXO MEDIATED TRANSCRIPTION	FOXO-mediated transcription	https://www.gsea-msigdb.org/gsea/msigdb/human/geneset/REACTOME_FOXO_MEDIATED_TRANSCRIPTION.html
C2CP - REACTOME FOXO MEDIATED TRANSCRIPTION OF CELL CYCLE GENES	FOXO-mediated transcription of cell cycle genes	https://www.gsea-msigdb.org/gsea/msigdb/human/geneset/REACTOME_FOXO_MEDIATED_TRANSCRIPTION_OF_CELL_CYCLE_GENES.html
C2CP - REACTOME FOXO MEDIATED TRANSCRIPTION OF CELL DEATH GENES	FOXO-mediated transcription of cell death genes	https://www.gsea-msigdb.org/gsea/msigdb/human/geneset/REACTOME_FOXO_MEDIATED_TRANSCRIPTION_OF_CELL_DEATH_GENES.html
C2CP - REACTOME FOXO MEDIATED TRANSCRIPTION OF OXIDATIVE STRESS METABOLIC AND NEURONAL GENES	FOXO-mediated transcription of oxidative stress, metabolic and neuronal genes	https://www.gsea-msigdb.org/gsea/msigdb/human/geneset/REACTOME_FOXO_MEDIATED_TRANSCRIPTION_OF_OXIDATIVE_STRESS_METABOLIC_AND_NEURONAL_GENES.html
C2CP - REACTOME FREE FATTY ACIDS REGULATE INSULIN SECRETION	Free fatty acids regulate insulin secretion	https://www.gsea-msigdb.org/gsea/msigdb/human/geneset/REACTOME_FREE_FATTY_ACIDS_REGULATE_INSULIN_SECRETION.html
C2CP - REACTOME FREE FATTY ACID RECEPTORS	Free fatty acid receptors	https://www.gsea-msigdb.org/gsea/msigdb/human/geneset/REACTOME_FREE_FATTY_ACID_RECEPTORS.html
C2CP - REACTOME FRS MEDIATED FGFR1 SIGNALING	FRS-mediated FGFR1 signaling	https://www.gsea-msigdb.org/gsea/msigdb/human/geneset/REACTOME_FRS_MEDIATED_FGFR1_SIGNALING.html
C2CP - REACTOME FRS MEDIATED FGFR2 SIGNALING	FRS-mediated FGFR2 signaling	https://www.gsea-msigdb.org/gsea/msigdb/human/geneset/REACTOME_FRS_MEDIATED_FGFR2_SIGNALING.html
C2CP - REACTOME FRS MEDIATED FGFR3 SIGNALING	FRS-mediated FGFR3 signaling	https://www.gsea-msigdb.org/gsea/msigdb/human/geneset/REACTOME_FRS_MEDIATED_FGFR3_SIGNALING.html
C2CP - REACTOME FRS MEDIATED FGFR4 SIGNALING	FRS-mediated FGFR4 signaling	https://www.gsea-msigdb.org/gsea/msigdb/human/geneset/REACTOME_FRS_MEDIATED_FGFR4_SIGNALING.html
C2CP - REACTOME FRUCTOSE CATABOLISM	Fructose catabolism	https://www.gsea-msigdb.org/gsea/msigdb/human/geneset/REACTOME_FRUCTOSE_CATABOLISM.html
C2CP - REACTOME FRUCTOSE METABOLISM	Fructose metabolism	https://www.gsea-msigdb.org/gsea/msigdb/human/geneset/REACTOME_FRUCTOSE_METABOLISM.html
C2CP - REACTOME G0 AND EARLY G1	G0 and Early G1	https://www.gsea-msigdb.org/gsea/msigdb/human/geneset/REACTOME_G0_AND_EARLY_G1.html
C2CP - REACTOME G1 S DNA DAMAGE CHECKPOINTS	G1/S DNA Damage Checkpoints	https://www.gsea-msigdb.org/gsea/msigdb/human/geneset/REACTOME_G1_S_DNA_DAMAGE_CHECKPOINTS.html
C2CP - REACTOME G1 S SPECIFIC TRANSCRIPTION	G1/S-Specific Transcription	https://www.gsea-msigdb.org/gsea/msigdb/human/geneset/REACTOME_G1_S_SPECIFIC_TRANSCRIPTION.html
C2CP - REACTOME G2 M CHECKPOINTS	G2/M Checkpoints	https://www.gsea-msigdb.org/gsea/msigdb/human/geneset/REACTOME_G2_M_CHECKPOINTS.html
C2CP - REACTOME G2 M DNA DAMAGE CHECKPOINT	G2/M DNA damage checkpoint	https://www.gsea-msigdb.org/gsea/msigdb/human/geneset/REACTOME_G2_M_DNA_DAMAGE_CHECKPOINT.html
C2CP - REACTOME G2 M DNA REPLICATION CHECKPOINT	G2/M DNA replication checkpoint	https://www.gsea-msigdb.org/gsea/msigdb/human/geneset/REACTOME_G2_M_DNA_REPLICATION_CHECKPOINT.html
C2CP - REACTOME G2 PHASE	G2 Phase	https://www.gsea-msigdb.org/gsea/msigdb/human/geneset/REACTOME_G2_PHASE.html
C2CP - REACTOME GAB1 SIGNALOSOME	GAB1 signalosome	https://www.gsea-msigdb.org/gsea/msigdb/human/geneset/REACTOME_GAB1_SIGNALOSOME.html
C2CP - REACTOME GABA B RECEPTOR ACTIVATION	GABA B receptor activation	https://www.gsea-msigdb.org/gsea/msigdb/human/geneset/REACTOME_GABA_B_RECEPTOR_ACTIVATION.html
C2CP - REACTOME GABA RECEPTOR ACTIVATION	GABA receptor activation	https://www.gsea-msigdb.org/gsea/msigdb/human/geneset/REACTOME_GABA_RECEPTOR_ACTIVATION.html
C2CP - REACTOME GABA SYNTHESIS RELEASE REUPTAKE AND DEGRADATION	GABA synthesis, release, reuptake and degradation	https://www.gsea-msigdb.org/gsea/msigdb/human/geneset/REACTOME_GABA_SYNTHESIS_RELEASE_REUPTAKE_AND_DEGRADATION.html
C2CP - REACTOME GALACTOSE CATABOLISM	Galactose catabolism	https://www.gsea-msigdb.org/gsea/msigdb/human/geneset/REACTOME_GALACTOSE_CATABOLISM.html
C2CP - REACTOME GAMMA CARBOXYLATION HYPUSINE FORMATION AND ARYLSULFATASE ACTIVATION	Gamma carboxylation, hypusine formation and arylsulfatase activation	https://www.gsea-msigdb.org/gsea/msigdb/human/geneset/REACTOME_GAMMA_CARBOXYLATION_HYPUSINE_FORMATION_AND_ARYLSULFATASE_ACTIVATION.html
C2CP - REACTOME GAMMA CARBOXYLATION TRANSPORT AND AMINO TERMINAL CLEAVAGE OF PROTEINS	Gamma-carboxylation, transport, and amino-terminal cleavage of proteins	https://www.gsea-msigdb.org/gsea/msigdb/human/geneset/REACTOME_GAMMA_CARBOXYLATION_TRANSPORT_AND_AMINO_TERMINAL_CLEAVAGE_OF_PROTEINS.html
C2CP - REACTOME GAP FILLING DNA REPAIR SYNTHESIS AND LIGATION IN GG NER	Gap-filling DNA repair synthesis and ligation in GG-NER	https://www.gsea-msigdb.org/gsea/msigdb/human/geneset/REACTOME_GAP_FILLING_DNA_REPAIR_SYNTHESIS_AND_LIGATION_IN_GG_NER.html
C2CP - REACTOME GAP JUNCTION ASSEMBLY	Gap junction assembly	https://www.gsea-msigdb.org/gsea/msigdb/human/geneset/REACTOME_GAP_JUNCTION_ASSEMBLY.html
C2CP - REACTOME GAP JUNCTION DEGRADATION	Gap junction degradation	https://www.gsea-msigdb.org/gsea/msigdb/human/geneset/REACTOME_GAP_JUNCTION_DEGRADATION.html
C2CP - REACTOME GAP JUNCTION TRAFFICKING AND REGULATION	Gap junction trafficking and regulation	https://www.gsea-msigdb.org/gsea/msigdb/human/geneset/REACTOME_GAP_JUNCTION_TRAFFICKING_AND_REGULATION.html
C2CP - REACTOME GASTRIN CREB SIGNALLING PATHWAY VIA PKC AND MAPK	Gastrin-CREB signalling pathway via PKC and MAPK	https://www.gsea-msigdb.org/gsea/msigdb/human/geneset/REACTOME_GASTRIN_CREB_SIGNALLING_PATHWAY_VIA_PKC_AND_MAPK.html
C2CP - REACTOME GDP FUCOSE BIOSYNTHESIS	GDP-fucose biosynthesis	https://www.gsea-msigdb.org/gsea/msigdb/human/geneset/REACTOME_GDP_FUCOSE_BIOSYNTHESIS.html
C2CP - REACTOME GENERATION OF SECOND MESSENGER MOLECULES	Generation of second messenger molecules	https://www.gsea-msigdb.org/gsea/msigdb/human/geneset/REACTOME_GENERATION_OF_SECOND_MESSENGER_MOLECULES.html
C2CP - REACTOME GENE AND PROTEIN EXPRESSION BY JAK STAT SIGNALING AFTER INTERLEUKIN 12 STIMULATION	Gene and protein expression by JAK-STAT signaling after Interleukin-12 stimulation	https://www.gsea-msigdb.org/gsea/msigdb/human/geneset/REACTOME_GENE_AND_PROTEIN_EXPRESSION_BY_JAK_STAT_SIGNALING_AFTER_INTERLEUKIN_12_STIMULATION.html
C2CP - REACTOME GENE SILENCING BY RNA	Gene Silencing by RNA	https://www.gsea-msigdb.org/gsea/msigdb/human/geneset/REACTOME_GENE_SILENCING_BY_RNA.html
C2CP - REACTOME GLI PROTEINS BIND PROMOTERS OF HH RESPONSIVE GENES TO PROMOTE TRANSCRIPTION	GLI proteins bind promoters of Hh responsive genes to promote transcription	https://www.gsea-msigdb.org/gsea/msigdb/human/geneset/REACTOME_GLI_PROTEINS_BIND_PROMOTERS_OF_HH_RESPONSIVE_GENES_TO_PROMOTE_TRANSCRIPTION.html
C2CP - REACTOME GLOBAL GENOME NUCLEOTIDE EXCISION REPAIR GG NER	Global Genome Nucleotide Excision Repair (GG-NER)	https://www.gsea-msigdb.org/gsea/msigdb/human/geneset/REACTOME_GLOBAL_GENOME_NUCLEOTIDE_EXCISION_REPAIR_GG_NER.html
C2CP - REACTOME GLUCAGON LIKE PEPTIDE 1 GLP1 REGULATES INSULIN SECRETION	Glucagon-like Peptide-1 (GLP1) regulates insulin secretion	https://www.gsea-msigdb.org/gsea/msigdb/human/geneset/REACTOME_GLUCAGON_LIKE_PEPTIDE_1_GLP1_REGULATES_INSULIN_SECRETION.html
C2CP - REACTOME GLUCAGON SIGNALING IN METABOLIC REGULATION	Glucagon signaling in metabolic regulation	https://www.gsea-msigdb.org/gsea/msigdb/human/geneset/REACTOME_GLUCAGON_SIGNALING_IN_METABOLIC_REGULATION.html
C2CP - REACTOME GLUCAGON TYPE LIGAND RECEPTORS	Glucagon-type ligand receptors	https://www.gsea-msigdb.org/gsea/msigdb/human/geneset/REACTOME_GLUCAGON_TYPE_LIGAND_RECEPTORS.html
C2CP - REACTOME GLUCOCORTICOID BIOSYNTHESIS	Glucocorticoid biosynthesis	https://www.gsea-msigdb.org/gsea/msigdb/human/geneset/REACTOME_GLUCOCORTICOID_BIOSYNTHESIS.html
C2CP - REACTOME GLUCONEOGENESIS	Gluconeogenesis	https://www.gsea-msigdb.org/gsea/msigdb/human/geneset/REACTOME_GLUCONEOGENESIS.html
C2CP - REACTOME GLUCOSE METABOLISM	Glucose metabolism	https://www.gsea-msigdb.org/gsea/msigdb/human/geneset/REACTOME_GLUCOSE_METABOLISM.html
C2CP - REACTOME GLUCURONIDATION	Glucuronidation	https://www.gsea-msigdb.org/gsea/msigdb/human/geneset/REACTOME_GLUCURONIDATION.html
C2CP - REACTOME GLUTAMATE AND GLUTAMINE METABOLISM	Glutamate and glutamine metabolism	https://www.gsea-msigdb.org/gsea/msigdb/human/geneset/REACTOME_GLUTAMATE_AND_GLUTAMINE_METABOLISM.html
C2CP - REACTOME GLUTAMATE NEUROTRANSMITTER RELEASE CYCLE	Glutamate Neurotransmitter Release Cycle	https://www.gsea-msigdb.org/gsea/msigdb/human/geneset/REACTOME_GLUTAMATE_NEUROTRANSMITTER_RELEASE_CYCLE.html
C2CP - REACTOME GLUTATHIONE CONJUGATION	Glutathione conjugation	https://www.gsea-msigdb.org/gsea/msigdb/human/geneset/REACTOME_GLUTATHIONE_CONJUGATION.html
C2CP - REACTOME GLUTATHIONE SYNTHESIS AND RECYCLING	Glutathione synthesis and recycling	https://www.gsea-msigdb.org/gsea/msigdb/human/geneset/REACTOME_GLUTATHIONE_SYNTHESIS_AND_RECYCLING.html
C2CP - REACTOME GLYCEROPHOSPHOLIPID BIOSYNTHESIS	Glycerophospholipid biosynthesis	https://www.gsea-msigdb.org/gsea/msigdb/human/geneset/REACTOME_GLYCEROPHOSPHOLIPID_BIOSYNTHESIS.html
C2CP - REACTOME GLYCEROPHOSPHOLIPID CATABOLISM	Glycerophospholipid catabolism	https://www.gsea-msigdb.org/gsea/msigdb/human/geneset/REACTOME_GLYCEROPHOSPHOLIPID_CATABOLISM.html
C2CP - REACTOME GLYCOGEN BREAKDOWN GLYCOGENOLYSIS	Glycogen breakdown (glycogenolysis)	https://www.gsea-msigdb.org/gsea/msigdb/human/geneset/REACTOME_GLYCOGEN_BREAKDOWN_GLYCOGENOLYSIS.html
C2CP - REACTOME GLYCOGEN METABOLISM	Glycogen metabolism	https://www.gsea-msigdb.org/gsea/msigdb/human/geneset/REACTOME_GLYCOGEN_METABOLISM.html
C2CP - REACTOME GLYCOGEN STORAGE DISEASES	Glycogen storage diseases	https://www.gsea-msigdb.org/gsea/msigdb/human/geneset/REACTOME_GLYCOGEN_STORAGE_DISEASES.html
C2CP - REACTOME GLYCOGEN SYNTHESIS	Glycogen synthesis	https://www.gsea-msigdb.org/gsea/msigdb/human/geneset/REACTOME_GLYCOGEN_SYNTHESIS.html
C2CP - REACTOME GLYCOLYSIS	Glycolysis	https://www.gsea-msigdb.org/gsea/msigdb/human/geneset/REACTOME_GLYCOLYSIS.html
C2CP - REACTOME GLYCOSAMINOGLYCAN METABOLISM	Glycosaminoglycan metabolism	https://www.gsea-msigdb.org/gsea/msigdb/human/geneset/REACTOME_GLYCOSAMINOGLYCAN_METABOLISM.html
C2CP - REACTOME GLYCOSPHINGOLIPID METABOLISM	Glycosphingolipid metabolism	https://www.gsea-msigdb.org/gsea/msigdb/human/geneset/REACTOME_GLYCOSPHINGOLIPID_METABOLISM.html
C2CP - REACTOME GLYOXYLATE METABOLISM AND GLYCINE DEGRADATION	Glyoxylate metabolism and glycine degradation	https://www.gsea-msigdb.org/gsea/msigdb/human/geneset/REACTOME_GLYOXYLATE_METABOLISM_AND_GLYCINE_DEGRADATION.html
C2CP - REACTOME GOLGI ASSOCIATED VESICLE BIOGENESIS	Golgi Associated Vesicle Biogenesis	https://www.gsea-msigdb.org/gsea/msigdb/human/geneset/REACTOME_GOLGI_ASSOCIATED_VESICLE_BIOGENESIS.html
C2CP - REACTOME GOLGI CISTERNAE PERICENTRIOLAR STACK REORGANIZATION	Golgi Cisternae Pericentriolar Stack Reorganization	https://www.gsea-msigdb.org/gsea/msigdb/human/geneset/REACTOME_GOLGI_CISTERNAE_PERICENTRIOLAR_STACK_REORGANIZATION.html
C2CP - REACTOME GOLGI TO ER RETROGRADE TRANSPORT	Golgi-to-ER retrograde transport	https://www.gsea-msigdb.org/gsea/msigdb/human/geneset/REACTOME_GOLGI_TO_ER_RETROGRADE_TRANSPORT.html
C2CP - REACTOME GP1B IX V ACTIVATION SIGNALLING	GP1b-IX-V activation signalling	https://www.gsea-msigdb.org/gsea/msigdb/human/geneset/REACTOME_GP1B_IX_V_ACTIVATION_SIGNALLING.html
C2CP - REACTOME GPCR LIGAND BINDING	GPCR ligand binding	https://www.gsea-msigdb.org/gsea/msigdb/human/geneset/REACTOME_GPCR_LIGAND_BINDING.html
C2CP - REACTOME GPVI MEDIATED ACTIVATION CASCADE	GPVI-mediated activation cascade	https://www.gsea-msigdb.org/gsea/msigdb/human/geneset/REACTOME_GPVI_MEDIATED_ACTIVATION_CASCADE.html
C2CP - REACTOME GRB2 EVENTS IN ERBB2 SIGNALING	GRB2 events in ERBB2 signaling	https://www.gsea-msigdb.org/gsea/msigdb/human/geneset/REACTOME_GRB2_EVENTS_IN_ERBB2_SIGNALING.html
C2CP - REACTOME GRB2 SOS PROVIDES LINKAGE TO MAPK SIGNALING FOR INTEGRINS	GRB2:SOS provides linkage to MAPK signaling for Integrins	https://www.gsea-msigdb.org/gsea/msigdb/human/geneset/REACTOME_GRB2_SOS_PROVIDES_LINKAGE_TO_MAPK_SIGNALING_FOR_INTEGRINS.html
C2CP - REACTOME GRB7 EVENTS IN ERBB2 SIGNALING	GRB7 events in ERBB2 signaling	https://www.gsea-msigdb.org/gsea/msigdb/human/geneset/REACTOME_GRB7_EVENTS_IN_ERBB2_SIGNALING.html
C2CP - REACTOME GROWTH HORMONE RECEPTOR SIGNALING	Growth hormone receptor signaling	https://www.gsea-msigdb.org/gsea/msigdb/human/geneset/REACTOME_GROWTH_HORMONE_RECEPTOR_SIGNALING.html
C2CP - REACTOME G ALPHA 12 13 SIGNALLING EVENTS	G alpha (12/13) signalling events	https://www.gsea-msigdb.org/gsea/msigdb/human/geneset/REACTOME_G_ALPHA_12_13_SIGNALLING_EVENTS.html
C2CP - REACTOME G ALPHA I SIGNALLING EVENTS	G alpha (i) signalling events	https://www.gsea-msigdb.org/gsea/msigdb/human/geneset/REACTOME_G_ALPHA_I_SIGNALLING_EVENTS.html
C2CP - REACTOME G ALPHA Q SIGNALLING EVENTS	G alpha (q) signalling events	https://www.gsea-msigdb.org/gsea/msigdb/human/geneset/REACTOME_G_ALPHA_Q_SIGNALLING_EVENTS.html
C2CP - REACTOME G ALPHA S SIGNALLING EVENTS	G alpha (s) signalling events	https://www.gsea-msigdb.org/gsea/msigdb/human/geneset/REACTOME_G_ALPHA_S_SIGNALLING_EVENTS.html
C2CP - REACTOME G ALPHA Z SIGNALLING EVENTS	G alpha (z) signalling events	https://www.gsea-msigdb.org/gsea/msigdb/human/geneset/REACTOME_G_ALPHA_Z_SIGNALLING_EVENTS.html
C2CP - REACTOME G BETA GAMMA SIGNALLING THROUGH CDC42	G beta:gamma signalling through CDC42	https://www.gsea-msigdb.org/gsea/msigdb/human/geneset/REACTOME_G_BETA_GAMMA_SIGNALLING_THROUGH_CDC42.html
C2CP - REACTOME G BETA GAMMA SIGNALLING THROUGH PI3KGAMMA	G beta:gamma signalling through PI3Kgamma	https://www.gsea-msigdb.org/gsea/msigdb/human/geneset/REACTOME_G_BETA_GAMMA_SIGNALLING_THROUGH_PI3KGAMMA.html
C2CP - REACTOME G PROTEIN ACTIVATION	G-protein activation	https://www.gsea-msigdb.org/gsea/msigdb/human/geneset/REACTOME_G_PROTEIN_ACTIVATION.html
C2CP - REACTOME G PROTEIN BETA GAMMA SIGNALLING	G-protein beta:gamma signalling	https://www.gsea-msigdb.org/gsea/msigdb/human/geneset/REACTOME_G_PROTEIN_BETA_GAMMA_SIGNALLING.html
C2CP - REACTOME G PROTEIN MEDIATED EVENTS	G-protein mediated events	https://www.gsea-msigdb.org/gsea/msigdb/human/geneset/REACTOME_G_PROTEIN_MEDIATED_EVENTS.html
C2CP - REACTOME HATS ACETYLATE HISTONES	HATs acetylate histones	https://www.gsea-msigdb.org/gsea/msigdb/human/geneset/REACTOME_HATS_ACETYLATE_HISTONES.html
C2CP - REACTOME HCMV EARLY EVENTS	HCMV Early Events	https://www.gsea-msigdb.org/gsea/msigdb/human/geneset/REACTOME_HCMV_EARLY_EVENTS.html
C2CP - REACTOME HCMV INFECTION	HCMV Infection	https://www.gsea-msigdb.org/gsea/msigdb/human/geneset/REACTOME_HCMV_INFECTION.html
C2CP - REACTOME HCMV LATE EVENTS	HCMV Late Events	https://www.gsea-msigdb.org/gsea/msigdb/human/geneset/REACTOME_HCMV_LATE_EVENTS.html
C2CP - REACTOME HDACS DEACETYLATE HISTONES	HDACs deacetylate histones	https://www.gsea-msigdb.org/gsea/msigdb/human/geneset/REACTOME_HDACS_DEACETYLATE_HISTONES.html
C2CP - REACTOME HDL ASSEMBLY	HDL assembly	https://www.gsea-msigdb.org/gsea/msigdb/human/geneset/REACTOME_HDL_ASSEMBLY.html
C2CP - REACTOME HDL CLEARANCE	HDL clearance	https://www.gsea-msigdb.org/gsea/msigdb/human/geneset/REACTOME_HDL_CLEARANCE.html
C2CP - REACTOME HDL REMODELING	HDL remodeling	https://www.gsea-msigdb.org/gsea/msigdb/human/geneset/REACTOME_HDL_REMODELING.html
C2CP - REACTOME HDMS DEMETHYLATE HISTONES	HDMs demethylate histones	https://www.gsea-msigdb.org/gsea/msigdb/human/geneset/REACTOME_HDMS_DEMETHYLATE_HISTONES.html
C2CP - REACTOME HDR THROUGH HOMOLOGOUS RECOMBINATION HRR	HDR through Homologous Recombination (HRR)	https://www.gsea-msigdb.org/gsea/msigdb/human/geneset/REACTOME_HDR_THROUGH_HOMOLOGOUS_RECOMBINATION_HRR.html
C2CP - REACTOME HDR THROUGH MMEJ ALT NHEJ	HDR through MMEJ (alt-NHEJ)	https://www.gsea-msigdb.org/gsea/msigdb/human/geneset/REACTOME_HDR_THROUGH_MMEJ_ALT_NHEJ.html
C2CP - REACTOME HDR THROUGH SINGLE STRAND ANNEALING SSA	HDR through Single Strand Annealing (SSA)	https://www.gsea-msigdb.org/gsea/msigdb/human/geneset/REACTOME_HDR_THROUGH_SINGLE_STRAND_ANNEALING_SSA.html
C2CP - REACTOME HEDGEHOG LIGAND BIOGENESIS	Hedgehog ligand biogenesis	https://www.gsea-msigdb.org/gsea/msigdb/human/geneset/REACTOME_HEDGEHOG_LIGAND_BIOGENESIS.html
C2CP - REACTOME HEDGEHOG OFF STATE	Hedgehog 'off' state	https://www.gsea-msigdb.org/gsea/msigdb/human/geneset/REACTOME_HEDGEHOG_OFF_STATE.html
C2CP - REACTOME HEDGEHOG ON STATE	Hedgehog 'on' state	https://www.gsea-msigdb.org/gsea/msigdb/human/geneset/REACTOME_HEDGEHOG_ON_STATE.html
C2CP - REACTOME HEME BIOSYNTHESIS	Heme biosynthesis	https://www.gsea-msigdb.org/gsea/msigdb/human/geneset/REACTOME_HEME_BIOSYNTHESIS.html
C2CP - REACTOME HEME DEGRADATION	Heme degradation	https://www.gsea-msigdb.org/gsea/msigdb/human/geneset/REACTOME_HEME_DEGRADATION.html
C2CP - REACTOME HEME SIGNALING	Heme signaling	https://www.gsea-msigdb.org/gsea/msigdb/human/geneset/REACTOME_HEME_SIGNALING.html
C2CP - REACTOME HEMOSTASIS	Hemostasis	https://www.gsea-msigdb.org/gsea/msigdb/human/geneset/REACTOME_HEMOSTASIS.html
C2CP - REACTOME HEPARAN SULFATE HEPARIN HS GAG METABOLISM	Heparan sulfate/heparin (HS-GAG) metabolism	https://www.gsea-msigdb.org/gsea/msigdb/human/geneset/REACTOME_HEPARAN_SULFATE_HEPARIN_HS_GAG_METABOLISM.html
C2CP - REACTOME HIGHLY CALCIUM PERMEABLE NICOTINIC ACETYLCHOLINE RECEPTORS	Highly calcium permeable nicotinic acetylcholine receptors	https://www.gsea-msigdb.org/gsea/msigdb/human/geneset/REACTOME_HIGHLY_CALCIUM_PERMEABLE_NICOTINIC_ACETYLCHOLINE_RECEPTORS.html
C2CP - REACTOME HIGHLY CALCIUM PERMEABLE POSTSYNAPTIC NICOTINIC ACETYLCHOLINE RECEPTORS	Highly calcium permeable postsynaptic nicotinic acetylcholine receptors	https://www.gsea-msigdb.org/gsea/msigdb/human/geneset/REACTOME_HIGHLY_CALCIUM_PERMEABLE_POSTSYNAPTIC_NICOTINIC_ACETYLCHOLINE_RECEPTORS.html
C2CP - REACTOME HIGHLY SODIUM PERMEABLE POSTSYNAPTIC ACETYLCHOLINE NICOTINIC RECEPTORS	Highly sodium permeable postsynaptic acetylcholine nicotinic receptors	https://www.gsea-msigdb.org/gsea/msigdb/human/geneset/REACTOME_HIGHLY_SODIUM_PERMEABLE_POSTSYNAPTIC_ACETYLCHOLINE_NICOTINIC_RECEPTORS.html
C2CP - REACTOME HISTIDINE CATABOLISM	Histidine catabolism	https://www.gsea-msigdb.org/gsea/msigdb/human/geneset/REACTOME_HISTIDINE_CATABOLISM.html
C2CP - REACTOME HIV ELONGATION ARREST AND RECOVERY	HIV elongation arrest and recovery	https://www.gsea-msigdb.org/gsea/msigdb/human/geneset/REACTOME_HIV_ELONGATION_ARREST_AND_RECOVERY.html
C2CP - REACTOME HIV INFECTION	HIV Infection	https://www.gsea-msigdb.org/gsea/msigdb/human/geneset/REACTOME_HIV_INFECTION.html
C2CP - REACTOME HIV LIFE CYCLE	HIV Life Cycle	https://www.gsea-msigdb.org/gsea/msigdb/human/geneset/REACTOME_HIV_LIFE_CYCLE.html
C2CP - REACTOME HIV TRANSCRIPTION ELONGATION	HIV Transcription Elongation	https://www.gsea-msigdb.org/gsea/msigdb/human/geneset/REACTOME_HIV_TRANSCRIPTION_ELONGATION.html
C2CP - REACTOME HIV TRANSCRIPTION INITIATION	HIV Transcription Initiation	https://www.gsea-msigdb.org/gsea/msigdb/human/geneset/REACTOME_HIV_TRANSCRIPTION_INITIATION.html
C2CP - REACTOME HOMOLOGOUS DNA PAIRING AND STRAND EXCHANGE	Homologous DNA Pairing and Strand Exchange	https://www.gsea-msigdb.org/gsea/msigdb/human/geneset/REACTOME_HOMOLOGOUS_DNA_PAIRING_AND_STRAND_EXCHANGE.html
C2CP - REACTOME HOMOLOGY DIRECTED REPAIR	Homology Directed Repair	https://www.gsea-msigdb.org/gsea/msigdb/human/geneset/REACTOME_HOMOLOGY_DIRECTED_REPAIR.html
C2CP - REACTOME HORMONE LIGAND BINDING RECEPTORS	Hormone ligand-binding receptors	https://www.gsea-msigdb.org/gsea/msigdb/human/geneset/REACTOME_HORMONE_LIGAND_BINDING_RECEPTORS.html
C2CP - REACTOME HOST INTERACTIONS OF HIV FACTORS	Host Interactions of HIV factors	https://www.gsea-msigdb.org/gsea/msigdb/human/geneset/REACTOME_HOST_INTERACTIONS_OF_HIV_FACTORS.html
C2CP - REACTOME HSF1 ACTIVATION	HSF1 activation	https://www.gsea-msigdb.org/gsea/msigdb/human/geneset/REACTOME_HSF1_ACTIVATION.html
C2CP - REACTOME HSF1 DEPENDENT TRANSACTIVATION	HSF1-dependent transactivation	https://www.gsea-msigdb.org/gsea/msigdb/human/geneset/REACTOME_HSF1_DEPENDENT_TRANSACTIVATION.html
C2CP - REACTOME HSP90 CHAPERONE CYCLE FOR STEROID HORMONE RECEPTORS SHR IN THE PRESENCE OF LIGAND	HSP90 chaperone cycle for steroid hormone receptors (SHR) in the presence of ligand	https://www.gsea-msigdb.org/gsea/msigdb/human/geneset/REACTOME_HSP90_CHAPERONE_CYCLE_FOR_STEROID_HORMONE_RECEPTORS_SHR_IN_THE_PRESENCE_OF_LIGAND.html
C2CP - REACTOME HS GAG BIOSYNTHESIS	HS-GAG biosynthesis	https://www.gsea-msigdb.org/gsea/msigdb/human/geneset/REACTOME_HS_GAG_BIOSYNTHESIS.html
C2CP - REACTOME HS GAG DEGRADATION	HS-GAG degradation	https://www.gsea-msigdb.org/gsea/msigdb/human/geneset/REACTOME_HS_GAG_DEGRADATION.html
C2CP - REACTOME HUR ELAVL1 BINDS AND STABILIZES MRNA	HuR (ELAVL1) binds and stabilizes mRNA	https://www.gsea-msigdb.org/gsea/msigdb/human/geneset/REACTOME_HUR_ELAVL1_BINDS_AND_STABILIZES_MRNA.html
C2CP - REACTOME HYALURONAN BIOSYNTHESIS AND EXPORT	Hyaluronan biosynthesis and export	https://www.gsea-msigdb.org/gsea/msigdb/human/geneset/REACTOME_HYALURONAN_BIOSYNTHESIS_AND_EXPORT.html
C2CP - REACTOME HYALURONAN METABOLISM	Hyaluronan metabolism	https://www.gsea-msigdb.org/gsea/msigdb/human/geneset/REACTOME_HYALURONAN_METABOLISM.html
C2CP - REACTOME HYALURONAN UPTAKE AND DEGRADATION	Hyaluronan uptake and degradation	https://www.gsea-msigdb.org/gsea/msigdb/human/geneset/REACTOME_HYALURONAN_UPTAKE_AND_DEGRADATION.html
C2CP - REACTOME HYDROLYSIS OF LPC	Hydrolysis of LPC	https://www.gsea-msigdb.org/gsea/msigdb/human/geneset/REACTOME_HYDROLYSIS_OF_LPC.html
C2CP - REACTOME IKBA VARIANT LEADS TO EDA ID	IkBA variant leads to EDA-ID	https://www.gsea-msigdb.org/gsea/msigdb/human/geneset/REACTOME_IKBA_VARIANT_LEADS_TO_EDA_ID.html
C2CP - REACTOME IKK COMPLEX RECRUITMENT MEDIATED BY RIP1	IKK complex recruitment mediated by RIP1	https://www.gsea-msigdb.org/gsea/msigdb/human/geneset/REACTOME_IKK_COMPLEX_RECRUITMENT_MEDIATED_BY_RIP1.html
C2CP - REACTOME IL 6 TYPE CYTOKINE RECEPTOR LIGAND INTERACTIONS	IL-6-type cytokine receptor ligand interactions	https://www.gsea-msigdb.org/gsea/msigdb/human/geneset/REACTOME_IL_6_TYPE_CYTOKINE_RECEPTOR_LIGAND_INTERACTIONS.html
C2CP - REACTOME IMMUNOREGULATORY INTERACTIONS BETWEEN A LYMPHOID AND A NON LYMPHOID CELL	Immunoregulatory interactions between a Lymphoid and a non-Lymphoid cell	https://www.gsea-msigdb.org/gsea/msigdb/human/geneset/REACTOME_IMMUNOREGULATORY_INTERACTIONS_BETWEEN_A_LYMPHOID_AND_A_NON_LYMPHOID_CELL.html
C2CP - REACTOME INACTIVATION OF CDC42 AND RAC1	Inactivation of CDC42 and RAC1	https://www.gsea-msigdb.org/gsea/msigdb/human/geneset/REACTOME_INACTIVATION_OF_CDC42_AND_RAC1.html
C2CP - REACTOME INACTIVATION OF CSF3 G CSF SIGNALING	Inactivation of CSF3 (G-CSF) signaling	https://www.gsea-msigdb.org/gsea/msigdb/human/geneset/REACTOME_INACTIVATION_OF_CSF3_G_CSF_SIGNALING.html
C2CP - REACTOME INCRETIN SYNTHESIS SECRETION AND INACTIVATION	Incretin synthesis, secretion, and inactivation	https://www.gsea-msigdb.org/gsea/msigdb/human/geneset/REACTOME_INCRETIN_SYNTHESIS_SECRETION_AND_INACTIVATION.html
C2CP - REACTOME INFECTION WITH MYCOBACTERIUM TUBERCULOSIS	Infection with Mycobacterium tuberculosis	https://www.gsea-msigdb.org/gsea/msigdb/human/geneset/REACTOME_INFECTION_WITH_MYCOBACTERIUM_TUBERCULOSIS.html
C2CP - REACTOME INFECTIOUS DISEASE	Infectious disease	https://www.gsea-msigdb.org/gsea/msigdb/human/geneset/REACTOME_INFECTIOUS_DISEASE.html
C2CP - REACTOME INFLAMMASOMES	Inflammasomes	https://www.gsea-msigdb.org/gsea/msigdb/human/geneset/REACTOME_INFLAMMASOMES.html
C2CP - REACTOME INFLUENZA INFECTION	Influenza Infection	https://www.gsea-msigdb.org/gsea/msigdb/human/geneset/REACTOME_INFLUENZA_INFECTION.html
C2CP - REACTOME INHIBITION OF DNA RECOMBINATION AT TELOMERE	Inhibition of DNA recombination at telomere	https://www.gsea-msigdb.org/gsea/msigdb/human/geneset/REACTOME_INHIBITION_OF_DNA_RECOMBINATION_AT_TELOMERE.html
C2CP - REACTOME INHIBITION OF REPLICATION INITIATION OF DAMAGED DNA BY RB1 E2F1	Inhibition of replication initiation of damaged DNA by RB1/E2F1	https://www.gsea-msigdb.org/gsea/msigdb/human/geneset/REACTOME_INHIBITION_OF_REPLICATION_INITIATION_OF_DAMAGED_DNA_BY_RB1_E2F1.html
C2CP - REACTOME INHIBITION OF THE PROTEOLYTIC ACTIVITY OF APC C REQUIRED FOR THE ONSET OF ANAPHASE BY MITOTIC SPINDLE CHECKPOINT COMPONENTS	Inhibition of the proteolytic activity of APC/C required for the onset of anaphase by mitotic spindle checkpoint components	https://www.gsea-msigdb.org/gsea/msigdb/human/geneset/REACTOME_INHIBITION_OF_THE_PROTEOLYTIC_ACTIVITY_OF_APC_C_REQUIRED_FOR_THE_ONSET_OF_ANAPHASE_BY_MITOTIC_SPINDLE_CHECKPOINT_COMPONENTS.html
C2CP - REACTOME INITIAL TRIGGERING OF COMPLEMENT	Initial triggering of complement	https://www.gsea-msigdb.org/gsea/msigdb/human/geneset/REACTOME_INITIAL_TRIGGERING_OF_COMPLEMENT.html
C2CP - REACTOME INITIATION OF NUCLEAR ENVELOPE NE REFORMATION	Initiation of Nuclear Envelope (NE) Reformation	https://www.gsea-msigdb.org/gsea/msigdb/human/geneset/REACTOME_INITIATION_OF_NUCLEAR_ENVELOPE_NE_REFORMATION.html
C2CP - REACTOME INLA MEDIATED ENTRY OF LISTERIA MONOCYTOGENES INTO HOST CELLS	InlA-mediated entry of Listeria monocytogenes into host cells	https://www.gsea-msigdb.org/gsea/msigdb/human/geneset/REACTOME_INLA_MEDIATED_ENTRY_OF_LISTERIA_MONOCYTOGENES_INTO_HOST_CELLS.html
C2CP - REACTOME INLB MEDIATED ENTRY OF LISTERIA MONOCYTOGENES INTO HOST CELL	InlB-mediated entry of Listeria monocytogenes into host cell	https://www.gsea-msigdb.org/gsea/msigdb/human/geneset/REACTOME_INLB_MEDIATED_ENTRY_OF_LISTERIA_MONOCYTOGENES_INTO_HOST_CELL.html
C2CP - REACTOME INNATE IMMUNE SYSTEM	Innate Immune System	https://www.gsea-msigdb.org/gsea/msigdb/human/geneset/REACTOME_INNATE_IMMUNE_SYSTEM.html
C2CP - REACTOME INOSITOL PHOSPHATE METABOLISM	Inositol phosphate metabolism	https://www.gsea-msigdb.org/gsea/msigdb/human/geneset/REACTOME_INOSITOL_PHOSPHATE_METABOLISM.html
C2CP - REACTOME INSERTION OF TAIL ANCHORED PROTEINS INTO THE ENDOPLASMIC RETICULUM MEMBRANE	Insertion of tail-anchored proteins into the endoplasmic reticulum membrane	https://www.gsea-msigdb.org/gsea/msigdb/human/geneset/REACTOME_INSERTION_OF_TAIL_ANCHORED_PROTEINS_INTO_THE_ENDOPLASMIC_RETICULUM_MEMBRANE.html
C2CP - REACTOME INSULIN PROCESSING	Insulin processing	https://www.gsea-msigdb.org/gsea/msigdb/human/geneset/REACTOME_INSULIN_PROCESSING.html
C2CP - REACTOME INSULIN RECEPTOR RECYCLING	Insulin receptor recycling	https://www.gsea-msigdb.org/gsea/msigdb/human/geneset/REACTOME_INSULIN_RECEPTOR_RECYCLING.html
C2CP - REACTOME INSULIN RECEPTOR SIGNALLING CASCADE	Insulin receptor signalling cascade	https://www.gsea-msigdb.org/gsea/msigdb/human/geneset/REACTOME_INSULIN_RECEPTOR_SIGNALLING_CASCADE.html
C2CP - REACTOME INTEGRATION OF ENERGY METABOLISM	Integration of energy metabolism	https://www.gsea-msigdb.org/gsea/msigdb/human/geneset/REACTOME_INTEGRATION_OF_ENERGY_METABOLISM.html
C2CP - REACTOME INTEGRATION OF PROVIRUS	Integration of provirus	https://www.gsea-msigdb.org/gsea/msigdb/human/geneset/REACTOME_INTEGRATION_OF_PROVIRUS.html
C2CP - REACTOME INTEGRIN CELL SURFACE INTERACTIONS	Integrin cell surface interactions	https://www.gsea-msigdb.org/gsea/msigdb/human/geneset/REACTOME_INTEGRIN_CELL_SURFACE_INTERACTIONS.html
C2CP - REACTOME INTEGRIN SIGNALING	Integrin signaling	https://www.gsea-msigdb.org/gsea/msigdb/human/geneset/REACTOME_INTEGRIN_SIGNALING.html
C2CP - REACTOME INTERACTIONS OF REV WITH HOST CELLULAR PROTEINS	Interactions of Rev with host cellular proteins	https://www.gsea-msigdb.org/gsea/msigdb/human/geneset/REACTOME_INTERACTIONS_OF_REV_WITH_HOST_CELLULAR_PROTEINS.html
C2CP - REACTOME INTERACTIONS OF VPR WITH HOST CELLULAR PROTEINS	Interactions of Vpr with host cellular proteins	https://www.gsea-msigdb.org/gsea/msigdb/human/geneset/REACTOME_INTERACTIONS_OF_VPR_WITH_HOST_CELLULAR_PROTEINS.html
C2CP - REACTOME INTERACTION BETWEEN L1 AND ANKYRINS	Interaction between L1 and Ankyrins	https://www.gsea-msigdb.org/gsea/msigdb/human/geneset/REACTOME_INTERACTION_BETWEEN_L1_AND_ANKYRINS.html
C2CP - REACTOME INTERACTION WITH CUMULUS CELLS AND THE ZONA PELLUCIDA	Interaction With Cumulus Cells And The Zona Pellucida	https://www.gsea-msigdb.org/gsea/msigdb/human/geneset/REACTOME_INTERACTION_WITH_CUMULUS_CELLS_AND_THE_ZONA_PELLUCIDA.html
C2CP - REACTOME INTERCONVERSION OF NUCLEOTIDE DI AND TRIPHOSPHATES	Interconversion of nucleotide di- and triphosphates	https://www.gsea-msigdb.org/gsea/msigdb/human/geneset/REACTOME_INTERCONVERSION_OF_NUCLEOTIDE_DI_AND_TRIPHOSPHATES.html
C2CP - REACTOME INTERFERON ALPHA BETA SIGNALING	Interferon alpha/beta signaling	https://www.gsea-msigdb.org/gsea/msigdb/human/geneset/REACTOME_INTERFERON_ALPHA_BETA_SIGNALING.html
C2CP - REACTOME INTERFERON GAMMA SIGNALING	Interferon gamma signaling	https://www.gsea-msigdb.org/gsea/msigdb/human/geneset/REACTOME_INTERFERON_GAMMA_SIGNALING.html
C2CP - REACTOME INTERFERON SIGNALING	Interferon Signaling	https://www.gsea-msigdb.org/gsea/msigdb/human/geneset/REACTOME_INTERFERON_SIGNALING.html
C2CP - REACTOME INTERLEUKIN 10 SIGNALING	Interleukin-10 signaling	https://www.gsea-msigdb.org/gsea/msigdb/human/geneset/REACTOME_INTERLEUKIN_10_SIGNALING.html
C2CP - REACTOME INTERLEUKIN 12 FAMILY SIGNALING	Interleukin-12 family signaling	https://www.gsea-msigdb.org/gsea/msigdb/human/geneset/REACTOME_INTERLEUKIN_12_FAMILY_SIGNALING.html
C2CP - REACTOME INTERLEUKIN 12 SIGNALING	Interleukin-12 signaling	https://www.gsea-msigdb.org/gsea/msigdb/human/geneset/REACTOME_INTERLEUKIN_12_SIGNALING.html
C2CP - REACTOME INTERLEUKIN 15 SIGNALING	Interleukin-15 signaling	https://www.gsea-msigdb.org/gsea/msigdb/human/geneset/REACTOME_INTERLEUKIN_15_SIGNALING.html
C2CP - REACTOME INTERLEUKIN 17 SIGNALING	Interleukin-17 signaling	https://www.gsea-msigdb.org/gsea/msigdb/human/geneset/REACTOME_INTERLEUKIN_17_SIGNALING.html
C2CP - REACTOME INTERLEUKIN 18 SIGNALING	Interleukin-18 signaling	https://www.gsea-msigdb.org/gsea/msigdb/human/geneset/REACTOME_INTERLEUKIN_18_SIGNALING.html
C2CP - REACTOME INTERLEUKIN 1 FAMILY SIGNALING	Interleukin-1 family signaling	https://www.gsea-msigdb.org/gsea/msigdb/human/geneset/REACTOME_INTERLEUKIN_1_FAMILY_SIGNALING.html
C2CP - REACTOME INTERLEUKIN 1 PROCESSING	Interleukin-1 processing	https://www.gsea-msigdb.org/gsea/msigdb/human/geneset/REACTOME_INTERLEUKIN_1_PROCESSING.html
C2CP - REACTOME INTERLEUKIN 1 SIGNALING	Interleukin-1 signaling	https://www.gsea-msigdb.org/gsea/msigdb/human/geneset/REACTOME_INTERLEUKIN_1_SIGNALING.html
C2CP - REACTOME INTERLEUKIN 20 FAMILY SIGNALING	Interleukin-20 family signaling	https://www.gsea-msigdb.org/gsea/msigdb/human/geneset/REACTOME_INTERLEUKIN_20_FAMILY_SIGNALING.html
C2CP - REACTOME INTERLEUKIN 21 SIGNALING	Interleukin-21 signaling	https://www.gsea-msigdb.org/gsea/msigdb/human/geneset/REACTOME_INTERLEUKIN_21_SIGNALING.html
C2CP - REACTOME INTERLEUKIN 23 SIGNALING	Interleukin-23 signaling	https://www.gsea-msigdb.org/gsea/msigdb/human/geneset/REACTOME_INTERLEUKIN_23_SIGNALING.html
C2CP - REACTOME INTERLEUKIN 27 SIGNALING	Interleukin-27 signaling	https://www.gsea-msigdb.org/gsea/msigdb/human/geneset/REACTOME_INTERLEUKIN_27_SIGNALING.html
C2CP - REACTOME INTERLEUKIN 2 FAMILY SIGNALING	Interleukin-2 family signaling	https://www.gsea-msigdb.org/gsea/msigdb/human/geneset/REACTOME_INTERLEUKIN_2_FAMILY_SIGNALING.html
C2CP - REACTOME INTERLEUKIN 2 SIGNALING	Interleukin-2 signaling	https://www.gsea-msigdb.org/gsea/msigdb/human/geneset/REACTOME_INTERLEUKIN_2_SIGNALING.html
C2CP - REACTOME INTERLEUKIN 35 SIGNALLING	Interleukin-35 Signalling	https://www.gsea-msigdb.org/gsea/msigdb/human/geneset/REACTOME_INTERLEUKIN_35_SIGNALLING.html
C2CP - REACTOME INTERLEUKIN 36 PATHWAY	Interleukin-36 pathway	https://www.gsea-msigdb.org/gsea/msigdb/human/geneset/REACTOME_INTERLEUKIN_36_PATHWAY.html
C2CP - REACTOME INTERLEUKIN 37 SIGNALING	Interleukin-37 signaling	https://www.gsea-msigdb.org/gsea/msigdb/human/geneset/REACTOME_INTERLEUKIN_37_SIGNALING.html
C2CP - REACTOME INTERLEUKIN 3 INTERLEUKIN 5 AND GM CSF SIGNALING	Interleukin-3, Interleukin-5 and GM-CSF signaling	https://www.gsea-msigdb.org/gsea/msigdb/human/geneset/REACTOME_INTERLEUKIN_3_INTERLEUKIN_5_AND_GM_CSF_SIGNALING.html
C2CP - REACTOME INTERLEUKIN 4 AND INTERLEUKIN 13 SIGNALING	Interleukin-4 and Interleukin-13 signaling	https://www.gsea-msigdb.org/gsea/msigdb/human/geneset/REACTOME_INTERLEUKIN_4_AND_INTERLEUKIN_13_SIGNALING.html
C2CP - REACTOME INTERLEUKIN 6 FAMILY SIGNALING	Interleukin-6 family signaling	https://www.gsea-msigdb.org/gsea/msigdb/human/geneset/REACTOME_INTERLEUKIN_6_FAMILY_SIGNALING.html
C2CP - REACTOME INTERLEUKIN 6 SIGNALING	Interleukin-6 signaling	https://www.gsea-msigdb.org/gsea/msigdb/human/geneset/REACTOME_INTERLEUKIN_6_SIGNALING.html
C2CP - REACTOME INTERLEUKIN 7 SIGNALING	Interleukin-7 signaling	https://www.gsea-msigdb.org/gsea/msigdb/human/geneset/REACTOME_INTERLEUKIN_7_SIGNALING.html
C2CP - REACTOME INTERLEUKIN 9 SIGNALING	Interleukin-9 signaling	https://www.gsea-msigdb.org/gsea/msigdb/human/geneset/REACTOME_INTERLEUKIN_9_SIGNALING.html
C2CP - REACTOME INTERLEUKIN RECEPTOR SHC SIGNALING	Interleukin receptor SHC signaling	https://www.gsea-msigdb.org/gsea/msigdb/human/geneset/REACTOME_INTERLEUKIN_RECEPTOR_SHC_SIGNALING.html
C2CP - REACTOME INTESTINAL ABSORPTION	Intestinal absorption	https://www.gsea-msigdb.org/gsea/msigdb/human/geneset/REACTOME_INTESTINAL_ABSORPTION.html
C2CP - REACTOME INTRACELLULAR SIGNALING BY SECOND MESSENGERS	Intracellular signaling by second messengers	https://www.gsea-msigdb.org/gsea/msigdb/human/geneset/REACTOME_INTRACELLULAR_SIGNALING_BY_SECOND_MESSENGERS.html
C2CP - REACTOME INTRAFLAGELLAR TRANSPORT	Intraflagellar transport	https://www.gsea-msigdb.org/gsea/msigdb/human/geneset/REACTOME_INTRAFLAGELLAR_TRANSPORT.html
C2CP - REACTOME INTRA GOLGI AND RETROGRADE GOLGI TO ER TRAFFIC	Intra-Golgi and retrograde Golgi-to-ER traffic	https://www.gsea-msigdb.org/gsea/msigdb/human/geneset/REACTOME_INTRA_GOLGI_AND_RETROGRADE_GOLGI_TO_ER_TRAFFIC.html
C2CP - REACTOME INTRA GOLGI TRAFFIC	Intra-Golgi traffic	https://www.gsea-msigdb.org/gsea/msigdb/human/geneset/REACTOME_INTRA_GOLGI_TRAFFIC.html
C2CP - REACTOME INTRINSIC PATHWAY FOR APOPTOSIS	Intrinsic Pathway for Apoptosis	https://www.gsea-msigdb.org/gsea/msigdb/human/geneset/REACTOME_INTRINSIC_PATHWAY_FOR_APOPTOSIS.html
C2CP - REACTOME INTRINSIC PATHWAY OF FIBRIN CLOT FORMATION	Intrinsic Pathway of Fibrin Clot Formation	https://www.gsea-msigdb.org/gsea/msigdb/human/geneset/REACTOME_INTRINSIC_PATHWAY_OF_FIBRIN_CLOT_FORMATION.html
C2CP - REACTOME INWARDLY RECTIFYING K CHANNELS	Inwardly rectifying K+ channels	https://www.gsea-msigdb.org/gsea/msigdb/human/geneset/REACTOME_INWARDLY_RECTIFYING_K_CHANNELS.html
C2CP - REACTOME IONOTROPIC ACTIVITY OF KAINATE RECEPTORS	Ionotropic activity of kainate receptors	https://www.gsea-msigdb.org/gsea/msigdb/human/geneset/REACTOME_IONOTROPIC_ACTIVITY_OF_KAINATE_RECEPTORS.html
C2CP - REACTOME ION CHANNEL TRANSPORT	Ion channel transport	https://www.gsea-msigdb.org/gsea/msigdb/human/geneset/REACTOME_ION_CHANNEL_TRANSPORT.html
C2CP - REACTOME ION HOMEOSTASIS	Ion homeostasis	https://www.gsea-msigdb.org/gsea/msigdb/human/geneset/REACTOME_ION_HOMEOSTASIS.html
C2CP - REACTOME ION TRANSPORT BY P TYPE ATPASES	Ion transport by P-type ATPases	https://www.gsea-msigdb.org/gsea/msigdb/human/geneset/REACTOME_ION_TRANSPORT_BY_P_TYPE_ATPASES.html
C2CP - REACTOME IRAK1 RECRUITS IKK COMPLEX	IRAK1 recruits IKK complex	https://www.gsea-msigdb.org/gsea/msigdb/human/geneset/REACTOME_IRAK1_RECRUITS_IKK_COMPLEX.html
C2CP - REACTOME IRAK2 MEDIATED ACTIVATION OF TAK1 COMPLEX	IRAK2 mediated activation of TAK1 complex	https://www.gsea-msigdb.org/gsea/msigdb/human/geneset/REACTOME_IRAK2_MEDIATED_ACTIVATION_OF_TAK1_COMPLEX.html
C2CP - REACTOME IRAK4 DEFICIENCY TLR2 4	IRAK4 deficiency (TLR2/4)	https://www.gsea-msigdb.org/gsea/msigdb/human/geneset/REACTOME_IRAK4_DEFICIENCY_TLR2_4.html
C2CP - REACTOME IRE1ALPHA ACTIVATES CHAPERONES	IRE1alpha activates chaperones	https://www.gsea-msigdb.org/gsea/msigdb/human/geneset/REACTOME_IRE1ALPHA_ACTIVATES_CHAPERONES.html
C2CP - REACTOME IRF3 MEDIATED ACTIVATION OF TYPE 1 IFN	IRF3 mediated activation of type 1 IFN	https://www.gsea-msigdb.org/gsea/msigdb/human/geneset/REACTOME_IRF3_MEDIATED_ACTIVATION_OF_TYPE_1_IFN.html
C2CP - REACTOME IRF3 MEDIATED INDUCTION OF TYPE I IFN	IRF3-mediated induction of type I IFN	https://www.gsea-msigdb.org/gsea/msigdb/human/geneset/REACTOME_IRF3_MEDIATED_INDUCTION_OF_TYPE_I_IFN.html
C2CP - REACTOME IRON UPTAKE AND TRANSPORT	Iron uptake and transport	https://www.gsea-msigdb.org/gsea/msigdb/human/geneset/REACTOME_IRON_UPTAKE_AND_TRANSPORT.html
C2CP - REACTOME IRS ACTIVATION	IRS activation	https://www.gsea-msigdb.org/gsea/msigdb/human/geneset/REACTOME_IRS_ACTIVATION.html
C2CP - REACTOME IRS MEDIATED SIGNALLING	IRS-mediated signalling	https://www.gsea-msigdb.org/gsea/msigdb/human/geneset/REACTOME_IRS_MEDIATED_SIGNALLING.html
C2CP - REACTOME JNK C JUN KINASES PHOSPHORYLATION AND ACTIVATION MEDIATED BY ACTIVATED HUMAN TAK1	JNK (c-Jun kinases) phosphorylation and activation mediated by activated human TAK1	https://www.gsea-msigdb.org/gsea/msigdb/human/geneset/REACTOME_JNK_C_JUN_KINASES_PHOSPHORYLATION_AND_ACTIVATION_MEDIATED_BY_ACTIVATED_HUMAN_TAK1.html
C2CP - REACTOME JOSEPHIN DOMAIN DUBS	Josephin domain DUBs	https://www.gsea-msigdb.org/gsea/msigdb/human/geneset/REACTOME_JOSEPHIN_DOMAIN_DUBS.html
C2CP - REACTOME KERATAN SULFATE BIOSYNTHESIS	Keratan sulfate biosynthesis	https://www.gsea-msigdb.org/gsea/msigdb/human/geneset/REACTOME_KERATAN_SULFATE_BIOSYNTHESIS.html
C2CP - REACTOME KERATAN SULFATE DEGRADATION	Keratan sulfate degradation	https://www.gsea-msigdb.org/gsea/msigdb/human/geneset/REACTOME_KERATAN_SULFATE_DEGRADATION.html
C2CP - REACTOME KERATAN SULFATE KERATIN METABOLISM	Keratan sulfate/keratin metabolism	https://www.gsea-msigdb.org/gsea/msigdb/human/geneset/REACTOME_KERATAN_SULFATE_KERATIN_METABOLISM.html
C2CP - REACTOME KERATINIZATION	Keratinization	https://www.gsea-msigdb.org/gsea/msigdb/human/geneset/REACTOME_KERATINIZATION.html
C2CP - REACTOME KETONE BODY METABOLISM	Ketone body metabolism	https://www.gsea-msigdb.org/gsea/msigdb/human/geneset/REACTOME_KETONE_BODY_METABOLISM.html
C2CP - REACTOME KILLING MECHANISMS	Killing mechanisms	https://www.gsea-msigdb.org/gsea/msigdb/human/geneset/REACTOME_KILLING_MECHANISMS.html
C2CP - REACTOME KINESINS	Kinesins	https://www.gsea-msigdb.org/gsea/msigdb/human/geneset/REACTOME_KINESINS.html
C2CP - REACTOME KSRP KHSRP BINDS AND DESTABILIZES MRNA	KSRP (KHSRP) binds and destabilizes mRNA	https://www.gsea-msigdb.org/gsea/msigdb/human/geneset/REACTOME_KSRP_KHSRP_BINDS_AND_DESTABILIZES_MRNA.html
C2CP - REACTOME L1CAM INTERACTIONS	L1CAM interactions	https://www.gsea-msigdb.org/gsea/msigdb/human/geneset/REACTOME_L1CAM_INTERACTIONS.html
C2CP - REACTOME LAGGING STRAND SYNTHESIS	Lagging Strand Synthesis	https://www.gsea-msigdb.org/gsea/msigdb/human/geneset/REACTOME_LAGGING_STRAND_SYNTHESIS.html
C2CP - REACTOME LAMININ INTERACTIONS	Laminin interactions	https://www.gsea-msigdb.org/gsea/msigdb/human/geneset/REACTOME_LAMININ_INTERACTIONS.html
C2CP - REACTOME LATE ENDOSOMAL MICROAUTOPHAGY	Late endosomal microautophagy	https://www.gsea-msigdb.org/gsea/msigdb/human/geneset/REACTOME_LATE_ENDOSOMAL_MICROAUTOPHAGY.html
C2CP - REACTOME LDL CLEARANCE	LDL clearance	https://www.gsea-msigdb.org/gsea/msigdb/human/geneset/REACTOME_LDL_CLEARANCE.html
C2CP - REACTOME LDL REMODELING	LDL remodeling	https://www.gsea-msigdb.org/gsea/msigdb/human/geneset/REACTOME_LDL_REMODELING.html
C2CP - REACTOME LECTIN PATHWAY OF COMPLEMENT ACTIVATION	Lectin pathway of complement activation	https://www.gsea-msigdb.org/gsea/msigdb/human/geneset/REACTOME_LECTIN_PATHWAY_OF_COMPLEMENT_ACTIVATION.html
C2CP - REACTOME LEISHMANIA INFECTION	Leishmania infection	https://www.gsea-msigdb.org/gsea/msigdb/human/geneset/REACTOME_LEISHMANIA_INFECTION.html
C2CP - REACTOME LEUKOTRIENE RECEPTORS	Leukotriene receptors	https://www.gsea-msigdb.org/gsea/msigdb/human/geneset/REACTOME_LEUKOTRIENE_RECEPTORS.html
C2CP - REACTOME LGI ADAM INTERACTIONS	LGI-ADAM interactions	https://www.gsea-msigdb.org/gsea/msigdb/human/geneset/REACTOME_LGI_ADAM_INTERACTIONS.html
C2CP - REACTOME LIGAND RECEPTOR INTERACTIONS	Ligand-receptor interactions	https://www.gsea-msigdb.org/gsea/msigdb/human/geneset/REACTOME_LIGAND_RECEPTOR_INTERACTIONS.html
C2CP - REACTOME LINOLEIC ACID LA METABOLISM	Linoleic acid (LA) metabolism	https://www.gsea-msigdb.org/gsea/msigdb/human/geneset/REACTOME_LINOLEIC_ACID_LA_METABOLISM.html
C2CP - REACTOME LIPID PARTICLE ORGANIZATION	Lipid particle organization	https://www.gsea-msigdb.org/gsea/msigdb/human/geneset/REACTOME_LIPID_PARTICLE_ORGANIZATION.html
C2CP - REACTOME LIPOPHAGY	Lipophagy	https://www.gsea-msigdb.org/gsea/msigdb/human/geneset/REACTOME_LIPOPHAGY.html
C2CP - REACTOME LISTERIA MONOCYTOGENES ENTRY INTO HOST CELLS	Listeria monocytogenes entry into host cells	https://www.gsea-msigdb.org/gsea/msigdb/human/geneset/REACTOME_LISTERIA_MONOCYTOGENES_ENTRY_INTO_HOST_CELLS.html
C2CP - REACTOME LONG TERM POTENTIATION	Long-term potentiation	https://www.gsea-msigdb.org/gsea/msigdb/human/geneset/REACTOME_LONG_TERM_POTENTIATION.html
C2CP - REACTOME LOSS OF FUNCTION OF MECP2 IN RETT SYNDROME	Loss of function of MECP2 in Rett syndrome	https://www.gsea-msigdb.org/gsea/msigdb/human/geneset/REACTOME_LOSS_OF_FUNCTION_OF_MECP2_IN_RETT_SYNDROME.html
C2CP - REACTOME LOSS OF FUNCTION OF SMAD2 3 IN CANCER	Loss of Function of SMAD2/3 in Cancer	https://www.gsea-msigdb.org/gsea/msigdb/human/geneset/REACTOME_LOSS_OF_FUNCTION_OF_SMAD2_3_IN_CANCER.html
C2CP - REACTOME LOSS OF MECP2 BINDING ABILITY TO THE NCOR SMRT COMPLEX	Loss of MECP2 binding ability to the NCoR/SMRT complex	https://www.gsea-msigdb.org/gsea/msigdb/human/geneset/REACTOME_LOSS_OF_MECP2_BINDING_ABILITY_TO_THE_NCOR_SMRT_COMPLEX.html
C2CP - REACTOME LRR FLII INTERACTING PROTEIN 1 LRRFIP1 ACTIVATES TYPE I IFN PRODUCTION	LRR FLII-interacting protein 1 (LRRFIP1) activates type I IFN production	https://www.gsea-msigdb.org/gsea/msigdb/human/geneset/REACTOME_LRR_FLII_INTERACTING_PROTEIN_1_LRRFIP1_ACTIVATES_TYPE_I_IFN_PRODUCTION.html
C2CP - REACTOME LTC4 CYSLTR MEDIATED IL4 PRODUCTION	LTC4-CYSLTR mediated IL4 production	https://www.gsea-msigdb.org/gsea/msigdb/human/geneset/REACTOME_LTC4_CYSLTR_MEDIATED_IL4_PRODUCTION.html
C2CP - REACTOME LYSINE CATABOLISM	Lysine catabolism	https://www.gsea-msigdb.org/gsea/msigdb/human/geneset/REACTOME_LYSINE_CATABOLISM.html
C2CP - REACTOME LYSOSOME VESICLE BIOGENESIS	Lysosome Vesicle Biogenesis	https://www.gsea-msigdb.org/gsea/msigdb/human/geneset/REACTOME_LYSOSOME_VESICLE_BIOGENESIS.html
C2CP - REACTOME LYSOSPHINGOLIPID AND LPA RECEPTORS	Lysosphingolipid and LPA receptors	https://www.gsea-msigdb.org/gsea/msigdb/human/geneset/REACTOME_LYSOSPHINGOLIPID_AND_LPA_RECEPTORS.html
C2CP - REACTOME MAP2K AND MAPK ACTIVATION	MAP2K and MAPK activation	https://www.gsea-msigdb.org/gsea/msigdb/human/geneset/REACTOME_MAP2K_AND_MAPK_ACTIVATION.html
C2CP - REACTOME MAP3K8 TPL2 DEPENDENT MAPK1 3 ACTIVATION	MAP3K8 (TPL2)-dependent MAPK1/3 activation	https://www.gsea-msigdb.org/gsea/msigdb/human/geneset/REACTOME_MAP3K8_TPL2_DEPENDENT_MAPK1_3_ACTIVATION.html
C2CP - REACTOME MAPK1 ERK2 ACTIVATION	MAPK1 (ERK2) activation	https://www.gsea-msigdb.org/gsea/msigdb/human/geneset/REACTOME_MAPK1_ERK2_ACTIVATION.html
C2CP - REACTOME MAPK3 ERK1 ACTIVATION	MAPK3 (ERK1) activation	https://www.gsea-msigdb.org/gsea/msigdb/human/geneset/REACTOME_MAPK3_ERK1_ACTIVATION.html
C2CP - REACTOME MAPK6 MAPK4 SIGNALING	MAPK6/MAPK4 signaling	https://www.gsea-msigdb.org/gsea/msigdb/human/geneset/REACTOME_MAPK6_MAPK4_SIGNALING.html
C2CP - REACTOME MAPK FAMILY SIGNALING CASCADES	MAPK family signaling cascades	https://www.gsea-msigdb.org/gsea/msigdb/human/geneset/REACTOME_MAPK_FAMILY_SIGNALING_CASCADES.html
C2CP - REACTOME MAPK TARGETS NUCLEAR EVENTS MEDIATED BY MAP KINASES	MAPK targets/ Nuclear events mediated by MAP kinases	https://www.gsea-msigdb.org/gsea/msigdb/human/geneset/REACTOME_MAPK_TARGETS_NUCLEAR_EVENTS_MEDIATED_BY_MAP_KINASES.html
C2CP - REACTOME MASTL FACILITATES MITOTIC PROGRESSION	MASTL Facilitates Mitotic Progression	https://www.gsea-msigdb.org/gsea/msigdb/human/geneset/REACTOME_MASTL_FACILITATES_MITOTIC_PROGRESSION.html
C2CP - REACTOME MATURATION OF PROTEIN 3A	Maturation of protein 3a	https://www.gsea-msigdb.org/gsea/msigdb/human/geneset/REACTOME_MATURATION_OF_PROTEIN_3A.html
C2CP - REACTOME MATURATION OF SARS COV 1 NUCLEOPROTEIN	Maturation of SARS-CoV-1 nucleoprotein	https://www.gsea-msigdb.org/gsea/msigdb/human/geneset/REACTOME_MATURATION_OF_SARS_COV_1_NUCLEOPROTEIN.html
C2CP - REACTOME MATURATION OF SARS COV 1 SPIKE PROTEIN	Maturation of SARS-CoV-1 spike protein	https://www.gsea-msigdb.org/gsea/msigdb/human/geneset/REACTOME_MATURATION_OF_SARS_COV_1_SPIKE_PROTEIN.html
C2CP - REACTOME MATURATION OF SARS COV 2 NUCLEOPROTEIN	Maturation of SARS-CoV-2 nucleoprotein	https://www.gsea-msigdb.org/gsea/msigdb/human/geneset/REACTOME_MATURATION_OF_SARS_COV_2_NUCLEOPROTEIN.html
C2CP - REACTOME MATURATION OF SARS COV 2 SPIKE PROTEIN	Maturation of SARS-CoV-2 spike protein	https://www.gsea-msigdb.org/gsea/msigdb/human/geneset/REACTOME_MATURATION_OF_SARS_COV_2_SPIKE_PROTEIN.html
C2CP - REACTOME MECP2 REGULATES NEURONAL RECEPTORS AND CHANNELS	MECP2 regulates neuronal receptors and channels	https://www.gsea-msigdb.org/gsea/msigdb/human/geneset/REACTOME_MECP2_REGULATES_NEURONAL_RECEPTORS_AND_CHANNELS.html
C2CP - REACTOME MECP2 REGULATES TRANSCRIPTION FACTORS	MECP2 regulates transcription factors	https://www.gsea-msigdb.org/gsea/msigdb/human/geneset/REACTOME_MECP2_REGULATES_TRANSCRIPTION_FACTORS.html
C2CP - REACTOME MECP2 REGULATES TRANSCRIPTION OF NEURONAL LIGANDS	MECP2 regulates transcription of neuronal ligands	https://www.gsea-msigdb.org/gsea/msigdb/human/geneset/REACTOME_MECP2_REGULATES_TRANSCRIPTION_OF_NEURONAL_LIGANDS.html
C2CP - REACTOME MEIOSIS	Meiosis	https://www.gsea-msigdb.org/gsea/msigdb/human/geneset/REACTOME_MEIOSIS.html
C2CP - REACTOME MEIOTIC RECOMBINATION	Meiotic recombination	https://www.gsea-msigdb.org/gsea/msigdb/human/geneset/REACTOME_MEIOTIC_RECOMBINATION.html
C2CP - REACTOME MEIOTIC SYNAPSIS	Meiotic synapsis	https://www.gsea-msigdb.org/gsea/msigdb/human/geneset/REACTOME_MEIOTIC_SYNAPSIS.html
C2CP - REACTOME MELANIN BIOSYNTHESIS	Melanin biosynthesis	https://www.gsea-msigdb.org/gsea/msigdb/human/geneset/REACTOME_MELANIN_BIOSYNTHESIS.html
C2CP - REACTOME MEMBRANE TRAFFICKING	Membrane Trafficking	https://www.gsea-msigdb.org/gsea/msigdb/human/geneset/REACTOME_MEMBRANE_TRAFFICKING.html
C2CP - REACTOME METABOLIC DISORDERS OF BIOLOGICAL OXIDATION ENZYMES	Metabolic disorders of biological oxidation enzymes	https://www.gsea-msigdb.org/gsea/msigdb/human/geneset/REACTOME_METABOLIC_DISORDERS_OF_BIOLOGICAL_OXIDATION_ENZYMES.html
C2CP - REACTOME METABOLISM OF AMINE DERIVED HORMONES	Metabolism of amine-derived hormones	https://www.gsea-msigdb.org/gsea/msigdb/human/geneset/REACTOME_METABOLISM_OF_AMINE_DERIVED_HORMONES.html
C2CP - REACTOME METABOLISM OF AMINO ACIDS AND DERIVATIVES	Metabolism of amino acids and derivatives	https://www.gsea-msigdb.org/gsea/msigdb/human/geneset/REACTOME_METABOLISM_OF_AMINO_ACIDS_AND_DERIVATIVES.html
C2CP - REACTOME METABOLISM OF ANGIOTENSINOGEN TO ANGIOTENSINS	Metabolism of Angiotensinogen to Angiotensins	https://www.gsea-msigdb.org/gsea/msigdb/human/geneset/REACTOME_METABOLISM_OF_ANGIOTENSINOGEN_TO_ANGIOTENSINS.html
C2CP - REACTOME METABOLISM OF CARBOHYDRATES	Metabolism of carbohydrates	https://www.gsea-msigdb.org/gsea/msigdb/human/geneset/REACTOME_METABOLISM_OF_CARBOHYDRATES.html
C2CP - REACTOME METABOLISM OF COFACTORS	Metabolism of cofactors	https://www.gsea-msigdb.org/gsea/msigdb/human/geneset/REACTOME_METABOLISM_OF_COFACTORS.html
C2CP - REACTOME METABOLISM OF FAT SOLUBLE VITAMINS	Metabolism of fat-soluble vitamins	https://www.gsea-msigdb.org/gsea/msigdb/human/geneset/REACTOME_METABOLISM_OF_FAT_SOLUBLE_VITAMINS.html
C2CP - REACTOME METABOLISM OF FOLATE AND PTERINES	Metabolism of folate and pterines	https://www.gsea-msigdb.org/gsea/msigdb/human/geneset/REACTOME_METABOLISM_OF_FOLATE_AND_PTERINES.html
C2CP - REACTOME METABOLISM OF INGESTED SEMET SEC MESEC INTO H2SE	Metabolism of ingested SeMet, Sec, MeSec into H2Se	https://www.gsea-msigdb.org/gsea/msigdb/human/geneset/REACTOME_METABOLISM_OF_INGESTED_SEMET_SEC_MESEC_INTO_H2SE.html
C2CP - REACTOME METABOLISM OF LIPIDS	Metabolism of lipids	https://www.gsea-msigdb.org/gsea/msigdb/human/geneset/REACTOME_METABOLISM_OF_LIPIDS.html
C2CP - REACTOME METABOLISM OF NITRIC OXIDE NOS3 ACTIVATION AND REGULATION	Metabolism of nitric oxide: NOS3 activation and regulation	https://www.gsea-msigdb.org/gsea/msigdb/human/geneset/REACTOME_METABOLISM_OF_NITRIC_OXIDE_NOS3_ACTIVATION_AND_REGULATION.html
C2CP - REACTOME METABOLISM OF NUCLEOTIDES	Metabolism of nucleotides	https://www.gsea-msigdb.org/gsea/msigdb/human/geneset/REACTOME_METABOLISM_OF_NUCLEOTIDES.html
C2CP - REACTOME METABOLISM OF POLYAMINES	Metabolism of polyamines	https://www.gsea-msigdb.org/gsea/msigdb/human/geneset/REACTOME_METABOLISM_OF_POLYAMINES.html
C2CP - REACTOME METABOLISM OF PORPHYRINS	Metabolism of porphyrins	https://www.gsea-msigdb.org/gsea/msigdb/human/geneset/REACTOME_METABOLISM_OF_PORPHYRINS.html
C2CP - REACTOME METABOLISM OF RNA	Metabolism of RNA	https://www.gsea-msigdb.org/gsea/msigdb/human/geneset/REACTOME_METABOLISM_OF_RNA.html
C2CP - REACTOME METABOLISM OF STEROIDS	Metabolism of steroids	https://www.gsea-msigdb.org/gsea/msigdb/human/geneset/REACTOME_METABOLISM_OF_STEROIDS.html
C2CP - REACTOME METABOLISM OF STEROID HORMONES	Metabolism of steroid hormones	https://www.gsea-msigdb.org/gsea/msigdb/human/geneset/REACTOME_METABOLISM_OF_STEROID_HORMONES.html
C2CP - REACTOME METABOLISM OF VITAMINS AND COFACTORS	Metabolism of vitamins and cofactors	https://www.gsea-msigdb.org/gsea/msigdb/human/geneset/REACTOME_METABOLISM_OF_VITAMINS_AND_COFACTORS.html
C2CP - REACTOME METABOLISM OF WATER SOLUBLE VITAMINS AND COFACTORS	Metabolism of water-soluble vitamins and cofactors	https://www.gsea-msigdb.org/gsea/msigdb/human/geneset/REACTOME_METABOLISM_OF_WATER_SOLUBLE_VITAMINS_AND_COFACTORS.html
C2CP - REACTOME METALLOPROTEASE DUBS	Metalloprotease DUBs	https://www.gsea-msigdb.org/gsea/msigdb/human/geneset/REACTOME_METALLOPROTEASE_DUBS.html
C2CP - REACTOME METALLOTHIONEINS BIND METALS	Metallothioneins bind metals	https://www.gsea-msigdb.org/gsea/msigdb/human/geneset/REACTOME_METALLOTHIONEINS_BIND_METALS.html
C2CP - REACTOME METAL ION SLC TRANSPORTERS	Metal ion SLC transporters	https://www.gsea-msigdb.org/gsea/msigdb/human/geneset/REACTOME_METAL_ION_SLC_TRANSPORTERS.html
C2CP - REACTOME METAL SEQUESTRATION BY ANTIMICROBIAL PROTEINS	Metal sequestration by antimicrobial proteins	https://www.gsea-msigdb.org/gsea/msigdb/human/geneset/REACTOME_METAL_SEQUESTRATION_BY_ANTIMICROBIAL_PROTEINS.html
C2CP - REACTOME METHIONINE SALVAGE PATHWAY	Methionine salvage pathway	https://www.gsea-msigdb.org/gsea/msigdb/human/geneset/REACTOME_METHIONINE_SALVAGE_PATHWAY.html
C2CP - REACTOME METHYLATION	Methylation	https://www.gsea-msigdb.org/gsea/msigdb/human/geneset/REACTOME_METHYLATION.html
C2CP - REACTOME MET ACTIVATES PI3K AKT SIGNALING	MET activates PI3K/AKT signaling	https://www.gsea-msigdb.org/gsea/msigdb/human/geneset/REACTOME_MET_ACTIVATES_PI3K_AKT_SIGNALING.html
C2CP - REACTOME MET ACTIVATES PTK2 SIGNALING	MET activates PTK2 signaling	https://www.gsea-msigdb.org/gsea/msigdb/human/geneset/REACTOME_MET_ACTIVATES_PTK2_SIGNALING.html
C2CP - REACTOME MET ACTIVATES PTPN11	MET activates PTPN11	https://www.gsea-msigdb.org/gsea/msigdb/human/geneset/REACTOME_MET_ACTIVATES_PTPN11.html
C2CP - REACTOME MET ACTIVATES RAP1 AND RAC1	MET activates RAP1 and RAC1	https://www.gsea-msigdb.org/gsea/msigdb/human/geneset/REACTOME_MET_ACTIVATES_RAP1_AND_RAC1.html
C2CP - REACTOME MET ACTIVATES RAS SIGNALING	MET activates RAS signaling	https://www.gsea-msigdb.org/gsea/msigdb/human/geneset/REACTOME_MET_ACTIVATES_RAS_SIGNALING.html
C2CP - REACTOME MET INTERACTS WITH TNS PROTEINS	MET interacts with TNS proteins	https://www.gsea-msigdb.org/gsea/msigdb/human/geneset/REACTOME_MET_INTERACTS_WITH_TNS_PROTEINS.html
C2CP - REACTOME MET PROMOTES CELL MOTILITY	MET promotes cell motility	https://www.gsea-msigdb.org/gsea/msigdb/human/geneset/REACTOME_MET_PROMOTES_CELL_MOTILITY.html
C2CP - REACTOME MET RECEPTOR ACTIVATION	MET Receptor Activation	https://www.gsea-msigdb.org/gsea/msigdb/human/geneset/REACTOME_MET_RECEPTOR_ACTIVATION.html
C2CP - REACTOME MET RECEPTOR RECYCLING	MET receptor recycling	https://www.gsea-msigdb.org/gsea/msigdb/human/geneset/REACTOME_MET_RECEPTOR_RECYCLING.html
C2CP - REACTOME MHC CLASS II ANTIGEN PRESENTATION	MHC class II antigen presentation	https://www.gsea-msigdb.org/gsea/msigdb/human/geneset/REACTOME_MHC_CLASS_II_ANTIGEN_PRESENTATION.html
C2CP - REACTOME MICRORNA MIRNA BIOGENESIS	MicroRNA (miRNA) biogenesis	https://www.gsea-msigdb.org/gsea/msigdb/human/geneset/REACTOME_MICRORNA_MIRNA_BIOGENESIS.html
C2CP - REACTOME MINERALOCORTICOID BIOSYNTHESIS	Mineralocorticoid biosynthesis	https://www.gsea-msigdb.org/gsea/msigdb/human/geneset/REACTOME_MINERALOCORTICOID_BIOSYNTHESIS.html
C2CP - REACTOME MIRO GTPASE CYCLE	Miro GTPase Cycle	https://www.gsea-msigdb.org/gsea/msigdb/human/geneset/REACTOME_MIRO_GTPASE_CYCLE.html
C2CP - REACTOME MISCELLANEOUS SUBSTRATES	Miscellaneous substrates	https://www.gsea-msigdb.org/gsea/msigdb/human/geneset/REACTOME_MISCELLANEOUS_SUBSTRATES.html
C2CP - REACTOME MISCELLANEOUS TRANSPORT AND BINDING EVENTS	Miscellaneous transport and binding events	https://www.gsea-msigdb.org/gsea/msigdb/human/geneset/REACTOME_MISCELLANEOUS_TRANSPORT_AND_BINDING_EVENTS.html
C2CP - REACTOME MISMATCH REPAIR	Mismatch Repair	https://www.gsea-msigdb.org/gsea/msigdb/human/geneset/REACTOME_MISMATCH_REPAIR.html
C2CP - REACTOME MITOCHONDRIAL BIOGENESIS	Mitochondrial biogenesis	https://www.gsea-msigdb.org/gsea/msigdb/human/geneset/REACTOME_MITOCHONDRIAL_BIOGENESIS.html
C2CP - REACTOME MITOCHONDRIAL CALCIUM ION TRANSPORT	Mitochondrial calcium ion transport	https://www.gsea-msigdb.org/gsea/msigdb/human/geneset/REACTOME_MITOCHONDRIAL_CALCIUM_ION_TRANSPORT.html
C2CP - REACTOME MITOCHONDRIAL FATTY ACID BETA OXIDATION	Mitochondrial Fatty Acid Beta-Oxidation	https://www.gsea-msigdb.org/gsea/msigdb/human/geneset/REACTOME_MITOCHONDRIAL_FATTY_ACID_BETA_OXIDATION.html
C2CP - REACTOME MITOCHONDRIAL FATTY ACID BETA OXIDATION OF SATURATED FATTY ACIDS	mitochondrial fatty acid beta-oxidation of saturated fatty acids	https://www.gsea-msigdb.org/gsea/msigdb/human/geneset/REACTOME_MITOCHONDRIAL_FATTY_ACID_BETA_OXIDATION_OF_SATURATED_FATTY_ACIDS.html
C2CP - REACTOME MITOCHONDRIAL FATTY ACID BETA OXIDATION OF UNSATURATED FATTY ACIDS	mitochondrial fatty acid beta-oxidation of unsaturated fatty acids	https://www.gsea-msigdb.org/gsea/msigdb/human/geneset/REACTOME_MITOCHONDRIAL_FATTY_ACID_BETA_OXIDATION_OF_UNSATURATED_FATTY_ACIDS.html
C2CP - REACTOME MITOCHONDRIAL IRON SULFUR CLUSTER BIOGENESIS	Mitochondrial iron-sulfur cluster biogenesis	https://www.gsea-msigdb.org/gsea/msigdb/human/geneset/REACTOME_MITOCHONDRIAL_IRON_SULFUR_CLUSTER_BIOGENESIS.html
C2CP - REACTOME MITOCHONDRIAL PROTEIN IMPORT	Mitochondrial protein import	https://www.gsea-msigdb.org/gsea/msigdb/human/geneset/REACTOME_MITOCHONDRIAL_PROTEIN_IMPORT.html
C2CP - REACTOME MITOCHONDRIAL TRANSLATION	Mitochondrial translation	https://www.gsea-msigdb.org/gsea/msigdb/human/geneset/REACTOME_MITOCHONDRIAL_TRANSLATION.html
C2CP - REACTOME MITOCHONDRIAL TRNA AMINOACYLATION	Mitochondrial tRNA aminoacylation	https://www.gsea-msigdb.org/gsea/msigdb/human/geneset/REACTOME_MITOCHONDRIAL_TRNA_AMINOACYLATION.html
C2CP - REACTOME MITOCHONDRIAL UNCOUPLING	Mitochondrial Uncoupling	https://www.gsea-msigdb.org/gsea/msigdb/human/geneset/REACTOME_MITOCHONDRIAL_UNCOUPLING.html
C2CP - REACTOME MITOPHAGY	Mitophagy	https://www.gsea-msigdb.org/gsea/msigdb/human/geneset/REACTOME_MITOPHAGY.html
C2CP - REACTOME MITOTIC G1 PHASE AND G1 S TRANSITION	Mitotic G1 phase and G1/S transition	https://www.gsea-msigdb.org/gsea/msigdb/human/geneset/REACTOME_MITOTIC_G1_PHASE_AND_G1_S_TRANSITION.html
C2CP - REACTOME MITOTIC G2 G2 M PHASES	Mitotic G2-G2/M phases	https://www.gsea-msigdb.org/gsea/msigdb/human/geneset/REACTOME_MITOTIC_G2_G2_M_PHASES.html
C2CP - REACTOME MITOTIC METAPHASE AND ANAPHASE	Mitotic Metaphase and Anaphase	https://www.gsea-msigdb.org/gsea/msigdb/human/geneset/REACTOME_MITOTIC_METAPHASE_AND_ANAPHASE.html
C2CP - REACTOME MITOTIC PROMETAPHASE	Mitotic Prometaphase	https://www.gsea-msigdb.org/gsea/msigdb/human/geneset/REACTOME_MITOTIC_PROMETAPHASE.html
C2CP - REACTOME MITOTIC PROPHASE	Mitotic Prophase	https://www.gsea-msigdb.org/gsea/msigdb/human/geneset/REACTOME_MITOTIC_PROPHASE.html
C2CP - REACTOME MITOTIC SPINDLE CHECKPOINT	Mitotic Spindle Checkpoint	https://www.gsea-msigdb.org/gsea/msigdb/human/geneset/REACTOME_MITOTIC_SPINDLE_CHECKPOINT.html
C2CP - REACTOME MITOTIC TELOPHASE CYTOKINESIS	Mitotic Telophase/Cytokinesis	https://www.gsea-msigdb.org/gsea/msigdb/human/geneset/REACTOME_MITOTIC_TELOPHASE_CYTOKINESIS.html
C2CP - REACTOME MODULATION BY MTB OF HOST IMMUNE SYSTEM	Modulation by Mtb of host immune system	https://www.gsea-msigdb.org/gsea/msigdb/human/geneset/REACTOME_MODULATION_BY_MTB_OF_HOST_IMMUNE_SYSTEM.html
C2CP - REACTOME MOLECULES ASSOCIATED WITH ELASTIC FIBRES	Molecules associated with elastic fibres	https://www.gsea-msigdb.org/gsea/msigdb/human/geneset/REACTOME_MOLECULES_ASSOCIATED_WITH_ELASTIC_FIBRES.html
C2CP - REACTOME MOLYBDENUM COFACTOR BIOSYNTHESIS	Molybdenum cofactor biosynthesis	https://www.gsea-msigdb.org/gsea/msigdb/human/geneset/REACTOME_MOLYBDENUM_COFACTOR_BIOSYNTHESIS.html
C2CP - REACTOME MRNA CAPPING	mRNA Capping	https://www.gsea-msigdb.org/gsea/msigdb/human/geneset/REACTOME_MRNA_CAPPING.html
C2CP - REACTOME MRNA DECAY BY 3 TO 5 EXORIBONUCLEASE	mRNA decay by 3' to 5' exoribonuclease	https://www.gsea-msigdb.org/gsea/msigdb/human/geneset/REACTOME_MRNA_DECAY_BY_3_TO_5_EXORIBONUCLEASE.html
C2CP - REACTOME MRNA DECAY BY 5 TO 3 EXORIBONUCLEASE	mRNA decay by 5' to 3' exoribonuclease	https://www.gsea-msigdb.org/gsea/msigdb/human/geneset/REACTOME_MRNA_DECAY_BY_5_TO_3_EXORIBONUCLEASE.html
C2CP - REACTOME MRNA EDITING	mRNA Editing	https://www.gsea-msigdb.org/gsea/msigdb/human/geneset/REACTOME_MRNA_EDITING.html
C2CP - REACTOME MRNA EDITING C TO U CONVERSION	mRNA Editing: C to U Conversion	https://www.gsea-msigdb.org/gsea/msigdb/human/geneset/REACTOME_MRNA_EDITING_C_TO_U_CONVERSION.html
C2CP - REACTOME MRNA SPLICING	mRNA Splicing	https://www.gsea-msigdb.org/gsea/msigdb/human/geneset/REACTOME_MRNA_SPLICING.html
C2CP - REACTOME MRNA SPLICING MINOR PATHWAY	mRNA Splicing - Minor Pathway	https://www.gsea-msigdb.org/gsea/msigdb/human/geneset/REACTOME_MRNA_SPLICING_MINOR_PATHWAY.html
C2CP - REACTOME MTORC1 MEDIATED SIGNALLING	mTORC1-mediated signalling	https://www.gsea-msigdb.org/gsea/msigdb/human/geneset/REACTOME_MTORC1_MEDIATED_SIGNALLING.html
C2CP - REACTOME MTOR SIGNALLING	MTOR signalling	https://www.gsea-msigdb.org/gsea/msigdb/human/geneset/REACTOME_MTOR_SIGNALLING.html
C2CP - REACTOME MUCOPOLYSACCHARIDOSES	Mucopolysaccharidoses	https://www.gsea-msigdb.org/gsea/msigdb/human/geneset/REACTOME_MUCOPOLYSACCHARIDOSES.html
C2CP - REACTOME MULTIFUNCTIONAL ANION EXCHANGERS	Multifunctional anion exchangers	https://www.gsea-msigdb.org/gsea/msigdb/human/geneset/REACTOME_MULTIFUNCTIONAL_ANION_EXCHANGERS.html
C2CP - REACTOME MUSCARINIC ACETYLCHOLINE RECEPTORS	Muscarinic acetylcholine receptors	https://www.gsea-msigdb.org/gsea/msigdb/human/geneset/REACTOME_MUSCARINIC_ACETYLCHOLINE_RECEPTORS.html
C2CP - REACTOME MUSCLE CONTRACTION	Muscle contraction	https://www.gsea-msigdb.org/gsea/msigdb/human/geneset/REACTOME_MUSCLE_CONTRACTION.html
C2CP - REACTOME MYD88 INDEPENDENT TLR4 CASCADE	MyD88-independent TLR4 cascade	https://www.gsea-msigdb.org/gsea/msigdb/human/geneset/REACTOME_MYD88_INDEPENDENT_TLR4_CASCADE.html
C2CP - REACTOME MYOCLONIC EPILEPSY OF LAFORA	Myoclonic epilepsy of Lafora	https://www.gsea-msigdb.org/gsea/msigdb/human/geneset/REACTOME_MYOCLONIC_EPILEPSY_OF_LAFORA.html
C2CP - REACTOME MYOGENESIS	Myogenesis	https://www.gsea-msigdb.org/gsea/msigdb/human/geneset/REACTOME_MYOGENESIS.html
C2CP - REACTOME M PHASE	M Phase	https://www.gsea-msigdb.org/gsea/msigdb/human/geneset/REACTOME_M_PHASE.html
C2CP - REACTOME NADE MODULATES DEATH SIGNALLING	NADE modulates death signalling	https://www.gsea-msigdb.org/gsea/msigdb/human/geneset/REACTOME_NADE_MODULATES_DEATH_SIGNALLING.html
C2CP - REACTOME NA CL DEPENDENT NEUROTRANSMITTER TRANSPORTERS	Na+/Cl- dependent neurotransmitter transporters	https://www.gsea-msigdb.org/gsea/msigdb/human/geneset/REACTOME_NA_CL_DEPENDENT_NEUROTRANSMITTER_TRANSPORTERS.html
C2CP - REACTOME NCAM1 INTERACTIONS	NCAM1 interactions	https://www.gsea-msigdb.org/gsea/msigdb/human/geneset/REACTOME_NCAM1_INTERACTIONS.html
C2CP - REACTOME NCAM SIGNALING FOR NEURITE OUT GROWTH	NCAM signaling for neurite out-growth	https://www.gsea-msigdb.org/gsea/msigdb/human/geneset/REACTOME_NCAM_SIGNALING_FOR_NEURITE_OUT_GROWTH.html
C2CP - REACTOME NECTIN NECL TRANS HETERODIMERIZATION	Nectin/Necl trans heterodimerization	https://www.gsea-msigdb.org/gsea/msigdb/human/geneset/REACTOME_NECTIN_NECL_TRANS_HETERODIMERIZATION.html
C2CP - REACTOME NEDDYLATION	Neddylation	https://www.gsea-msigdb.org/gsea/msigdb/human/geneset/REACTOME_NEDDYLATION.html
C2CP - REACTOME NEF AND SIGNAL TRANSDUCTION	Nef and signal transduction	https://www.gsea-msigdb.org/gsea/msigdb/human/geneset/REACTOME_NEF_AND_SIGNAL_TRANSDUCTION.html
C2CP - REACTOME NEF MEDIATED CD4 DOWN REGULATION	Nef Mediated CD4 Down-regulation	https://www.gsea-msigdb.org/gsea/msigdb/human/geneset/REACTOME_NEF_MEDIATED_CD4_DOWN_REGULATION.html
C2CP - REACTOME NEF MEDIATED CD8 DOWN REGULATION	Nef Mediated CD8 Down-regulation	https://www.gsea-msigdb.org/gsea/msigdb/human/geneset/REACTOME_NEF_MEDIATED_CD8_DOWN_REGULATION.html
C2CP - REACTOME NEF MEDIATED DOWNREGULATION OF MHC CLASS I COMPLEX CELL SURFACE EXPRESSION	Nef mediated downregulation of MHC class I complex cell surface expression	https://www.gsea-msigdb.org/gsea/msigdb/human/geneset/REACTOME_NEF_MEDIATED_DOWNREGULATION_OF_MHC_CLASS_I_COMPLEX_CELL_SURFACE_EXPRESSION.html
C2CP - REACTOME NEF MEDIATES DOWN MODULATION OF CELL SURFACE RECEPTORS BY RECRUITING THEM TO CLATHRIN ADAPTERS	Nef-mediates down modulation of cell surface receptors by recruiting them to clathrin adapters	https://www.gsea-msigdb.org/gsea/msigdb/human/geneset/REACTOME_NEF_MEDIATES_DOWN_MODULATION_OF_CELL_SURFACE_RECEPTORS_BY_RECRUITING_THEM_TO_CLATHRIN_ADAPTERS.html
C2CP - REACTOME NEGATIVE EPIGENETIC REGULATION OF RRNA EXPRESSION	Negative epigenetic regulation of rRNA expression	https://www.gsea-msigdb.org/gsea/msigdb/human/geneset/REACTOME_NEGATIVE_EPIGENETIC_REGULATION_OF_RRNA_EXPRESSION.html
C2CP - REACTOME NEGATIVE FEEDBACK REGULATION OF MAPK PATHWAY	Negative feedback regulation of MAPK pathway	https://www.gsea-msigdb.org/gsea/msigdb/human/geneset/REACTOME_NEGATIVE_FEEDBACK_REGULATION_OF_MAPK_PATHWAY.html
C2CP - REACTOME NEGATIVE REGULATION OF ACTIVITY OF TFAP2 AP 2 FAMILY TRANSCRIPTION FACTORS	Negative regulation of activity of TFAP2 (AP-2) family transcription factors	https://www.gsea-msigdb.org/gsea/msigdb/human/geneset/REACTOME_NEGATIVE_REGULATION_OF_ACTIVITY_OF_TFAP2_AP_2_FAMILY_TRANSCRIPTION_FACTORS.html
C2CP - REACTOME NEGATIVE REGULATION OF FGFR1 SIGNALING	Negative regulation of FGFR1 signaling	https://www.gsea-msigdb.org/gsea/msigdb/human/geneset/REACTOME_NEGATIVE_REGULATION_OF_FGFR1_SIGNALING.html
C2CP - REACTOME NEGATIVE REGULATION OF FGFR2 SIGNALING	Negative regulation of FGFR2 signaling	https://www.gsea-msigdb.org/gsea/msigdb/human/geneset/REACTOME_NEGATIVE_REGULATION_OF_FGFR2_SIGNALING.html
C2CP - REACTOME NEGATIVE REGULATION OF FGFR3 SIGNALING	Negative regulation of FGFR3 signaling	https://www.gsea-msigdb.org/gsea/msigdb/human/geneset/REACTOME_NEGATIVE_REGULATION_OF_FGFR3_SIGNALING.html
C2CP - REACTOME NEGATIVE REGULATION OF FGFR4 SIGNALING	Negative regulation of FGFR4 signaling	https://www.gsea-msigdb.org/gsea/msigdb/human/geneset/REACTOME_NEGATIVE_REGULATION_OF_FGFR4_SIGNALING.html
C2CP - REACTOME NEGATIVE REGULATION OF FLT3	Negative regulation of FLT3	https://www.gsea-msigdb.org/gsea/msigdb/human/geneset/REACTOME_NEGATIVE_REGULATION_OF_FLT3.html
C2CP - REACTOME NEGATIVE REGULATION OF MAPK PATHWAY	Negative regulation of MAPK pathway	https://www.gsea-msigdb.org/gsea/msigdb/human/geneset/REACTOME_NEGATIVE_REGULATION_OF_MAPK_PATHWAY.html
C2CP - REACTOME NEGATIVE REGULATION OF MET ACTIVITY	Negative regulation of MET activity	https://www.gsea-msigdb.org/gsea/msigdb/human/geneset/REACTOME_NEGATIVE_REGULATION_OF_MET_ACTIVITY.html
C2CP - REACTOME NEGATIVE REGULATION OF NMDA RECEPTOR MEDIATED NEURONAL TRANSMISSION	Negative regulation of NMDA receptor-mediated neuronal transmission	https://www.gsea-msigdb.org/gsea/msigdb/human/geneset/REACTOME_NEGATIVE_REGULATION_OF_NMDA_RECEPTOR_MEDIATED_NEURONAL_TRANSMISSION.html
C2CP - REACTOME NEGATIVE REGULATION OF NOTCH4 SIGNALING	Negative regulation of NOTCH4 signaling	https://www.gsea-msigdb.org/gsea/msigdb/human/geneset/REACTOME_NEGATIVE_REGULATION_OF_NOTCH4_SIGNALING.html
C2CP - REACTOME NEGATIVE REGULATION OF TCF DEPENDENT SIGNALING BY DVL INTERACTING PROTEINS	Negative regulation of TCF-dependent signaling by DVL-interacting proteins	https://www.gsea-msigdb.org/gsea/msigdb/human/geneset/REACTOME_NEGATIVE_REGULATION_OF_TCF_DEPENDENT_SIGNALING_BY_DVL_INTERACTING_PROTEINS.html
C2CP - REACTOME NEGATIVE REGULATION OF TCF DEPENDENT SIGNALING BY WNT LIGAND ANTAGONISTS	Negative regulation of TCF-dependent signaling by WNT ligand antagonists	https://www.gsea-msigdb.org/gsea/msigdb/human/geneset/REACTOME_NEGATIVE_REGULATION_OF_TCF_DEPENDENT_SIGNALING_BY_WNT_LIGAND_ANTAGONISTS.html
C2CP - REACTOME NEGATIVE REGULATION OF THE PI3K AKT NETWORK	Negative regulation of the PI3K/AKT network	https://www.gsea-msigdb.org/gsea/msigdb/human/geneset/REACTOME_NEGATIVE_REGULATION_OF_THE_PI3K_AKT_NETWORK.html
C2CP - REACTOME NEGATIVE REGULATORS OF DDX58 IFIH1 SIGNALING	Negative regulators of DDX58/IFIH1 signaling	https://www.gsea-msigdb.org/gsea/msigdb/human/geneset/REACTOME_NEGATIVE_REGULATORS_OF_DDX58_IFIH1_SIGNALING.html
C2CP - REACTOME NEPHRIN FAMILY INTERACTIONS	Nephrin family interactions	https://www.gsea-msigdb.org/gsea/msigdb/human/geneset/REACTOME_NEPHRIN_FAMILY_INTERACTIONS.html
C2CP - REACTOME NERVOUS SYSTEM DEVELOPMENT	Nervous system development	https://www.gsea-msigdb.org/gsea/msigdb/human/geneset/REACTOME_NERVOUS_SYSTEM_DEVELOPMENT.html
C2CP - REACTOME NETRIN 1 SIGNALING	Netrin-1 signaling	https://www.gsea-msigdb.org/gsea/msigdb/human/geneset/REACTOME_NETRIN_1_SIGNALING.html
C2CP - REACTOME NETRIN MEDIATED REPULSION SIGNALS	Netrin mediated repulsion signals	https://www.gsea-msigdb.org/gsea/msigdb/human/geneset/REACTOME_NETRIN_MEDIATED_REPULSION_SIGNALS.html
C2CP - REACTOME NEUREXINS AND NEUROLIGINS	Neurexins and neuroligins	https://www.gsea-msigdb.org/gsea/msigdb/human/geneset/REACTOME_NEUREXINS_AND_NEUROLIGINS.html
C2CP - REACTOME NEUROFASCIN INTERACTIONS	Neurofascin interactions	https://www.gsea-msigdb.org/gsea/msigdb/human/geneset/REACTOME_NEUROFASCIN_INTERACTIONS.html
C2CP - REACTOME NEURONAL SYSTEM	Neuronal System	https://www.gsea-msigdb.org/gsea/msigdb/human/geneset/REACTOME_NEURONAL_SYSTEM.html
C2CP - REACTOME NEUROTOXICITY OF CLOSTRIDIUM TOXINS	Neurotoxicity of clostridium toxins	https://www.gsea-msigdb.org/gsea/msigdb/human/geneset/REACTOME_NEUROTOXICITY_OF_CLOSTRIDIUM_TOXINS.html
C2CP - REACTOME NEUROTRANSMITTER CLEARANCE	Neurotransmitter clearance	https://www.gsea-msigdb.org/gsea/msigdb/human/geneset/REACTOME_NEUROTRANSMITTER_CLEARANCE.html
C2CP - REACTOME NEUROTRANSMITTER RECEPTORS AND POSTSYNAPTIC SIGNAL TRANSMISSION	Neurotransmitter receptors and postsynaptic signal transmission	https://www.gsea-msigdb.org/gsea/msigdb/human/geneset/REACTOME_NEUROTRANSMITTER_RECEPTORS_AND_POSTSYNAPTIC_SIGNAL_TRANSMISSION.html
C2CP - REACTOME NEUROTRANSMITTER RELEASE CYCLE	Neurotransmitter release cycle	https://www.gsea-msigdb.org/gsea/msigdb/human/geneset/REACTOME_NEUROTRANSMITTER_RELEASE_CYCLE.html
C2CP - REACTOME NEUTROPHIL DEGRANULATION	Neutrophil degranulation	https://www.gsea-msigdb.org/gsea/msigdb/human/geneset/REACTOME_NEUTROPHIL_DEGRANULATION.html
C2CP - REACTOME NF KB ACTIVATION THROUGH FADD RIP 1 PATHWAY MEDIATED BY CASPASE 8 AND 10	NF-kB activation through FADD/RIP-1 pathway mediated by caspase-8 and -10	https://www.gsea-msigdb.org/gsea/msigdb/human/geneset/REACTOME_NF_KB_ACTIVATION_THROUGH_FADD_RIP_1_PATHWAY_MEDIATED_BY_CASPASE_8_AND_10.html
C2CP - REACTOME NF KB IS ACTIVATED AND SIGNALS SURVIVAL	NF-kB is activated and signals survival	https://www.gsea-msigdb.org/gsea/msigdb/human/geneset/REACTOME_NF_KB_IS_ACTIVATED_AND_SIGNALS_SURVIVAL.html
C2CP - REACTOME NGF INDEPENDANT TRKA ACTIVATION	NGF-independant TRKA activation	https://www.gsea-msigdb.org/gsea/msigdb/human/geneset/REACTOME_NGF_INDEPENDANT_TRKA_ACTIVATION.html
C2CP - REACTOME NGF STIMULATED TRANSCRIPTION	NGF-stimulated transcription	https://www.gsea-msigdb.org/gsea/msigdb/human/geneset/REACTOME_NGF_STIMULATED_TRANSCRIPTION.html
C2CP - REACTOME NICOTINAMIDE SALVAGING	Nicotinamide salvaging	https://www.gsea-msigdb.org/gsea/msigdb/human/geneset/REACTOME_NICOTINAMIDE_SALVAGING.html
C2CP - REACTOME NICOTINATE METABOLISM	Nicotinate metabolism	https://www.gsea-msigdb.org/gsea/msigdb/human/geneset/REACTOME_NICOTINATE_METABOLISM.html
C2CP - REACTOME NITRIC OXIDE STIMULATES GUANYLATE CYCLASE	Nitric oxide stimulates guanylate cyclase	https://www.gsea-msigdb.org/gsea/msigdb/human/geneset/REACTOME_NITRIC_OXIDE_STIMULATES_GUANYLATE_CYCLASE.html
C2CP - REACTOME NOD1 2 SIGNALING PATHWAY	NOD1/2 Signaling Pathway	https://www.gsea-msigdb.org/gsea/msigdb/human/geneset/REACTOME_NOD1_2_SIGNALING_PATHWAY.html
C2CP - REACTOME NONCANONICAL ACTIVATION OF NOTCH3	Noncanonical activation of NOTCH3	https://www.gsea-msigdb.org/gsea/msigdb/human/geneset/REACTOME_NONCANONICAL_ACTIVATION_OF_NOTCH3.html
C2CP - REACTOME NONHOMOLOGOUS END JOINING NHEJ	Nonhomologous End-Joining (NHEJ)	https://www.gsea-msigdb.org/gsea/msigdb/human/geneset/REACTOME_NONHOMOLOGOUS_END_JOINING_NHEJ.html
C2CP - REACTOME NONSENSE MEDIATED DECAY NMD	Nonsense-Mediated Decay (NMD)	https://www.gsea-msigdb.org/gsea/msigdb/human/geneset/REACTOME_NONSENSE_MEDIATED_DECAY_NMD.html
C2CP - REACTOME NON INTEGRIN MEMBRANE ECM INTERACTIONS	Non-integrin membrane-ECM interactions	https://www.gsea-msigdb.org/gsea/msigdb/human/geneset/REACTOME_NON_INTEGRIN_MEMBRANE_ECM_INTERACTIONS.html
C2CP - REACTOME NOREPINEPHRINE NEUROTRANSMITTER RELEASE CYCLE	Norepinephrine Neurotransmitter Release Cycle	https://www.gsea-msigdb.org/gsea/msigdb/human/geneset/REACTOME_NOREPINEPHRINE_NEUROTRANSMITTER_RELEASE_CYCLE.html
C2CP - REACTOME NOSTRIN MEDIATED ENOS TRAFFICKING	NOSTRIN mediated eNOS trafficking	https://www.gsea-msigdb.org/gsea/msigdb/human/geneset/REACTOME_NOSTRIN_MEDIATED_ENOS_TRAFFICKING.html
C2CP - REACTOME NOTCH1 INTRACELLULAR DOMAIN REGULATES TRANSCRIPTION	NOTCH1 Intracellular Domain Regulates Transcription	https://www.gsea-msigdb.org/gsea/msigdb/human/geneset/REACTOME_NOTCH1_INTRACELLULAR_DOMAIN_REGULATES_TRANSCRIPTION.html
C2CP - REACTOME NOTCH2 ACTIVATION AND TRANSMISSION OF SIGNAL TO THE NUCLEUS	NOTCH2 Activation and Transmission of Signal to the Nucleus	https://www.gsea-msigdb.org/gsea/msigdb/human/geneset/REACTOME_NOTCH2_ACTIVATION_AND_TRANSMISSION_OF_SIGNAL_TO_THE_NUCLEUS.html
C2CP - REACTOME NOTCH2 INTRACELLULAR DOMAIN REGULATES TRANSCRIPTION	NOTCH2 intracellular domain regulates transcription	https://www.gsea-msigdb.org/gsea/msigdb/human/geneset/REACTOME_NOTCH2_INTRACELLULAR_DOMAIN_REGULATES_TRANSCRIPTION.html
C2CP - REACTOME NOTCH3 ACTIVATION AND TRANSMISSION OF SIGNAL TO THE NUCLEUS	NOTCH3 Activation and Transmission of Signal to the Nucleus	https://www.gsea-msigdb.org/gsea/msigdb/human/geneset/REACTOME_NOTCH3_ACTIVATION_AND_TRANSMISSION_OF_SIGNAL_TO_THE_NUCLEUS.html
C2CP - REACTOME NOTCH3 INTRACELLULAR DOMAIN REGULATES TRANSCRIPTION	NOTCH3 Intracellular Domain Regulates Transcription	https://www.gsea-msigdb.org/gsea/msigdb/human/geneset/REACTOME_NOTCH3_INTRACELLULAR_DOMAIN_REGULATES_TRANSCRIPTION.html
C2CP - REACTOME NOTCH4 ACTIVATION AND TRANSMISSION OF SIGNAL TO THE NUCLEUS	NOTCH4 Activation and Transmission of Signal to the Nucleus	https://www.gsea-msigdb.org/gsea/msigdb/human/geneset/REACTOME_NOTCH4_ACTIVATION_AND_TRANSMISSION_OF_SIGNAL_TO_THE_NUCLEUS.html
C2CP - REACTOME NOTCH4 INTRACELLULAR DOMAIN REGULATES TRANSCRIPTION	NOTCH4 Intracellular Domain Regulates Transcription	https://www.gsea-msigdb.org/gsea/msigdb/human/geneset/REACTOME_NOTCH4_INTRACELLULAR_DOMAIN_REGULATES_TRANSCRIPTION.html
C2CP - REACTOME NOTCH HLH TRANSCRIPTION PATHWAY	Notch-HLH transcription pathway	https://www.gsea-msigdb.org/gsea/msigdb/human/geneset/REACTOME_NOTCH_HLH_TRANSCRIPTION_PATHWAY.html
C2CP - REACTOME NR1H2 AND NR1H3 MEDIATED SIGNALING	NR1H2 and NR1H3-mediated signaling	https://www.gsea-msigdb.org/gsea/msigdb/human/geneset/REACTOME_NR1H2_AND_NR1H3_MEDIATED_SIGNALING.html
C2CP - REACTOME NR1H2 NR1H3 REGULATE GENE EXPRESSION LINKED TO GLUCONEOGENESIS	NR1H2 & NR1H3 regulate gene expression linked to gluconeogenesis	https://www.gsea-msigdb.org/gsea/msigdb/human/geneset/REACTOME_NR1H2_NR1H3_REGULATE_GENE_EXPRESSION_LINKED_TO_GLUCONEOGENESIS.html
C2CP - REACTOME NR1H2 NR1H3 REGULATE GENE EXPRESSION LINKED TO LIPOGENESIS	NR1H2 & NR1H3 regulate gene expression linked to lipogenesis	https://www.gsea-msigdb.org/gsea/msigdb/human/geneset/REACTOME_NR1H2_NR1H3_REGULATE_GENE_EXPRESSION_LINKED_TO_LIPOGENESIS.html
C2CP - REACTOME NR1H2 NR1H3 REGULATE GENE EXPRESSION LINKED TO TRIGLYCERIDE LIPOLYSIS IN ADIPOSE	NR1H2 & NR1H3 regulate gene expression linked to triglyceride lipolysis in adipose	https://www.gsea-msigdb.org/gsea/msigdb/human/geneset/REACTOME_NR1H2_NR1H3_REGULATE_GENE_EXPRESSION_LINKED_TO_TRIGLYCERIDE_LIPOLYSIS_IN_ADIPOSE.html
C2CP - REACTOME NR1H2 NR1H3 REGULATE GENE EXPRESSION TO CONTROL BILE ACID HOMEOSTASIS	NR1H2 & NR1H3 regulate gene expression to control bile acid homeostasis	https://www.gsea-msigdb.org/gsea/msigdb/human/geneset/REACTOME_NR1H2_NR1H3_REGULATE_GENE_EXPRESSION_TO_CONTROL_BILE_ACID_HOMEOSTASIS.html
C2CP - REACTOME NR1H2 NR1H3 REGULATE GENE EXPRESSION TO LIMIT CHOLESTEROL UPTAKE	NR1H2 & NR1H3 regulate gene expression to limit cholesterol uptake	https://www.gsea-msigdb.org/gsea/msigdb/human/geneset/REACTOME_NR1H2_NR1H3_REGULATE_GENE_EXPRESSION_TO_LIMIT_CHOLESTEROL_UPTAKE.html
C2CP - REACTOME NR1H3 NR1H2 REGULATE GENE EXPRESSION LINKED TO CHOLESTEROL TRANSPORT AND EFFLUX	NR1H3 & NR1H2 regulate gene expression linked to cholesterol transport and efflux	https://www.gsea-msigdb.org/gsea/msigdb/human/geneset/REACTOME_NR1H3_NR1H2_REGULATE_GENE_EXPRESSION_LINKED_TO_CHOLESTEROL_TRANSPORT_AND_EFFLUX.html
C2CP - REACTOME NRAGE SIGNALS DEATH THROUGH JNK	NRAGE signals death through JNK	https://www.gsea-msigdb.org/gsea/msigdb/human/geneset/REACTOME_NRAGE_SIGNALS_DEATH_THROUGH_JNK.html
C2CP - REACTOME NRCAM INTERACTIONS	NrCAM interactions	https://www.gsea-msigdb.org/gsea/msigdb/human/geneset/REACTOME_NRCAM_INTERACTIONS.html
C2CP - REACTOME NRIF SIGNALS CELL DEATH FROM THE NUCLEUS	NRIF signals cell death from the nucleus	https://www.gsea-msigdb.org/gsea/msigdb/human/geneset/REACTOME_NRIF_SIGNALS_CELL_DEATH_FROM_THE_NUCLEUS.html
C2CP - REACTOME NS1 MEDIATED EFFECTS ON HOST PATHWAYS	NS1 Mediated Effects on Host Pathways	https://www.gsea-msigdb.org/gsea/msigdb/human/geneset/REACTOME_NS1_MEDIATED_EFFECTS_ON_HOST_PATHWAYS.html
C2CP - REACTOME NTRK2 ACTIVATES RAC1	NTRK2 activates RAC1	https://www.gsea-msigdb.org/gsea/msigdb/human/geneset/REACTOME_NTRK2_ACTIVATES_RAC1.html
C2CP - REACTOME NUCLEAR ENVELOPE BREAKDOWN	Nuclear Envelope Breakdown	https://www.gsea-msigdb.org/gsea/msigdb/human/geneset/REACTOME_NUCLEAR_ENVELOPE_BREAKDOWN.html
C2CP - REACTOME NUCLEAR ENVELOPE NE REASSEMBLY	Nuclear Envelope (NE) Reassembly	https://www.gsea-msigdb.org/gsea/msigdb/human/geneset/REACTOME_NUCLEAR_ENVELOPE_NE_REASSEMBLY.html
C2CP - REACTOME NUCLEAR EVENTS KINASE AND TRANSCRIPTION FACTOR ACTIVATION	Nuclear Events (kinase and transcription factor activation)	https://www.gsea-msigdb.org/gsea/msigdb/human/geneset/REACTOME_NUCLEAR_EVENTS_KINASE_AND_TRANSCRIPTION_FACTOR_ACTIVATION.html
C2CP - REACTOME NUCLEAR EVENTS STIMULATED BY ALK SIGNALING IN CANCER	Nuclear events stimulated by ALK signaling in cancer	https://www.gsea-msigdb.org/gsea/msigdb/human/geneset/REACTOME_NUCLEAR_EVENTS_STIMULATED_BY_ALK_SIGNALING_IN_CANCER.html
C2CP - REACTOME NUCLEAR IMPORT OF REV PROTEIN	Nuclear import of Rev protein	https://www.gsea-msigdb.org/gsea/msigdb/human/geneset/REACTOME_NUCLEAR_IMPORT_OF_REV_PROTEIN.html
C2CP - REACTOME NUCLEAR PORE COMPLEX NPC DISASSEMBLY	Nuclear Pore Complex (NPC) Disassembly	https://www.gsea-msigdb.org/gsea/msigdb/human/geneset/REACTOME_NUCLEAR_PORE_COMPLEX_NPC_DISASSEMBLY.html
C2CP - REACTOME NUCLEAR RECEPTOR TRANSCRIPTION PATHWAY	Nuclear Receptor transcription pathway	https://www.gsea-msigdb.org/gsea/msigdb/human/geneset/REACTOME_NUCLEAR_RECEPTOR_TRANSCRIPTION_PATHWAY.html
C2CP - REACTOME NUCLEAR SIGNALING BY ERBB4	Nuclear signaling by ERBB4	https://www.gsea-msigdb.org/gsea/msigdb/human/geneset/REACTOME_NUCLEAR_SIGNALING_BY_ERBB4.html
C2CP - REACTOME NUCLEOTIDE BINDING DOMAIN LEUCINE RICH REPEAT CONTAINING RECEPTOR NLR SIGNALING PATHWAYS	Nucleotide-binding domain, leucine rich repeat containing receptor (NLR) signaling pathways	https://www.gsea-msigdb.org/gsea/msigdb/human/geneset/REACTOME_NUCLEOTIDE_BINDING_DOMAIN_LEUCINE_RICH_REPEAT_CONTAINING_RECEPTOR_NLR_SIGNALING_PATHWAYS.html
C2CP - REACTOME NUCLEOTIDE BIOSYNTHESIS	Nucleotide biosynthesis	https://www.gsea-msigdb.org/gsea/msigdb/human/geneset/REACTOME_NUCLEOTIDE_BIOSYNTHESIS.html
C2CP - REACTOME NUCLEOTIDE CATABOLISM	Nucleotide catabolism	https://www.gsea-msigdb.org/gsea/msigdb/human/geneset/REACTOME_NUCLEOTIDE_CATABOLISM.html
C2CP - REACTOME NUCLEOTIDE EXCISION REPAIR	Nucleotide Excision Repair	https://www.gsea-msigdb.org/gsea/msigdb/human/geneset/REACTOME_NUCLEOTIDE_EXCISION_REPAIR.html
C2CP - REACTOME NUCLEOTIDE LIKE PURINERGIC RECEPTORS	Nucleotide-like (purinergic) receptors	https://www.gsea-msigdb.org/gsea/msigdb/human/geneset/REACTOME_NUCLEOTIDE_LIKE_PURINERGIC_RECEPTORS.html
C2CP - REACTOME NUCLEOTIDE SALVAGE	Nucleotide salvage	https://www.gsea-msigdb.org/gsea/msigdb/human/geneset/REACTOME_NUCLEOTIDE_SALVAGE.html
C2CP - REACTOME N GLYCAN ANTENNAE ELONGATION	N-Glycan antennae elongation	https://www.gsea-msigdb.org/gsea/msigdb/human/geneset/REACTOME_N_GLYCAN_ANTENNAE_ELONGATION.html
C2CP - REACTOME N GLYCAN ANTENNAE ELONGATION IN THE MEDIAL TRANS GOLGI	N-glycan antennae elongation in the medial/trans-Golgi	https://www.gsea-msigdb.org/gsea/msigdb/human/geneset/REACTOME_N_GLYCAN_ANTENNAE_ELONGATION_IN_THE_MEDIAL_TRANS_GOLGI.html
C2CP - REACTOME N GLYCAN TRIMMING AND ELONGATION IN THE CIS GOLGI	N-glycan trimming and elongation in the cis-Golgi	https://www.gsea-msigdb.org/gsea/msigdb/human/geneset/REACTOME_N_GLYCAN_TRIMMING_AND_ELONGATION_IN_THE_CIS_GOLGI.html
C2CP - REACTOME N GLYCAN TRIMMING IN THE ER AND CALNEXIN CALRETICULIN CYCLE	N-glycan trimming in the ER and Calnexin/Calreticulin cycle	https://www.gsea-msigdb.org/gsea/msigdb/human/geneset/REACTOME_N_GLYCAN_TRIMMING_IN_THE_ER_AND_CALNEXIN_CALRETICULIN_CYCLE.html
C2CP - REACTOME OAS ANTIVIRAL RESPONSE	OAS antiviral response	https://www.gsea-msigdb.org/gsea/msigdb/human/geneset/REACTOME_OAS_ANTIVIRAL_RESPONSE.html
C2CP - REACTOME OLFACTORY SIGNALING PATHWAY	Olfactory Signaling Pathway	https://www.gsea-msigdb.org/gsea/msigdb/human/geneset/REACTOME_OLFACTORY_SIGNALING_PATHWAY.html
C2CP - REACTOME ONCOGENE INDUCED SENESCENCE	Oncogene Induced Senescence	https://www.gsea-msigdb.org/gsea/msigdb/human/geneset/REACTOME_ONCOGENE_INDUCED_SENESCENCE.html
C2CP - REACTOME ONCOGENIC MAPK SIGNALING	Oncogenic MAPK signaling	https://www.gsea-msigdb.org/gsea/msigdb/human/geneset/REACTOME_ONCOGENIC_MAPK_SIGNALING.html
C2CP - REACTOME OPIOID SIGNALLING	Opioid Signalling	https://www.gsea-msigdb.org/gsea/msigdb/human/geneset/REACTOME_OPIOID_SIGNALLING.html
C2CP - REACTOME OPSINS	Opsins	https://www.gsea-msigdb.org/gsea/msigdb/human/geneset/REACTOME_OPSINS.html
C2CP - REACTOME ORC1 REMOVAL FROM CHROMATIN	Orc1 removal from chromatin	https://www.gsea-msigdb.org/gsea/msigdb/human/geneset/REACTOME_ORC1_REMOVAL_FROM_CHROMATIN.html
C2CP - REACTOME OREXIN AND NEUROPEPTIDES FF AND QRFP BIND TO THEIR RESPECTIVE RECEPTORS	Orexin and neuropeptides FF and QRFP bind to their respective receptors	https://www.gsea-msigdb.org/gsea/msigdb/human/geneset/REACTOME_OREXIN_AND_NEUROPEPTIDES_FF_AND_QRFP_BIND_TO_THEIR_RESPECTIVE_RECEPTORS.html
C2CP - REACTOME ORGANELLE BIOGENESIS AND MAINTENANCE	Organelle biogenesis and maintenance	https://www.gsea-msigdb.org/gsea/msigdb/human/geneset/REACTOME_ORGANELLE_BIOGENESIS_AND_MAINTENANCE.html
C2CP - REACTOME ORGANIC ANION TRANSPORT	Organic anion transport	https://www.gsea-msigdb.org/gsea/msigdb/human/geneset/REACTOME_ORGANIC_ANION_TRANSPORT.html
C2CP - REACTOME ORGANIC ANION TRANSPORTERS	Organic anion transporters	https://www.gsea-msigdb.org/gsea/msigdb/human/geneset/REACTOME_ORGANIC_ANION_TRANSPORTERS.html
C2CP - REACTOME ORGANIC CATION ANION ZWITTERION TRANSPORT	Organic cation/anion/zwitterion transport	https://www.gsea-msigdb.org/gsea/msigdb/human/geneset/REACTOME_ORGANIC_CATION_ANION_ZWITTERION_TRANSPORT.html
C2CP - REACTOME ORGANIC CATION TRANSPORT	Organic cation transport	https://www.gsea-msigdb.org/gsea/msigdb/human/geneset/REACTOME_ORGANIC_CATION_TRANSPORT.html
C2CP - REACTOME OTHER INTERLEUKIN SIGNALING	Other interleukin signaling	https://www.gsea-msigdb.org/gsea/msigdb/human/geneset/REACTOME_OTHER_INTERLEUKIN_SIGNALING.html
C2CP - REACTOME OTHER SEMAPHORIN INTERACTIONS	Other semaphorin interactions	https://www.gsea-msigdb.org/gsea/msigdb/human/geneset/REACTOME_OTHER_SEMAPHORIN_INTERACTIONS.html
C2CP - REACTOME OVARIAN TUMOR DOMAIN PROTEASES	Ovarian tumor domain proteases	https://www.gsea-msigdb.org/gsea/msigdb/human/geneset/REACTOME_OVARIAN_TUMOR_DOMAIN_PROTEASES.html
C2CP - REACTOME OXIDATIVE STRESS INDUCED SENESCENCE	Oxidative Stress Induced Senescence	https://www.gsea-msigdb.org/gsea/msigdb/human/geneset/REACTOME_OXIDATIVE_STRESS_INDUCED_SENESCENCE.html
C2CP - REACTOME O GLYCOSYLATION OF TSR DOMAIN CONTAINING PROTEINS	O-glycosylation of TSR domain-containing proteins	https://www.gsea-msigdb.org/gsea/msigdb/human/geneset/REACTOME_O_GLYCOSYLATION_OF_TSR_DOMAIN_CONTAINING_PROTEINS.html
C2CP - REACTOME O LINKED GLYCOSYLATION	O-linked glycosylation	https://www.gsea-msigdb.org/gsea/msigdb/human/geneset/REACTOME_O_LINKED_GLYCOSYLATION.html
C2CP - REACTOME O LINKED GLYCOSYLATION OF MUCINS	O-linked glycosylation of mucins	https://www.gsea-msigdb.org/gsea/msigdb/human/geneset/REACTOME_O_LINKED_GLYCOSYLATION_OF_MUCINS.html
C2CP - REACTOME P130CAS LINKAGE TO MAPK SIGNALING FOR INTEGRINS	p130Cas linkage to MAPK signaling for integrins	https://www.gsea-msigdb.org/gsea/msigdb/human/geneset/REACTOME_P130CAS_LINKAGE_TO_MAPK_SIGNALING_FOR_INTEGRINS.html
C2CP - REACTOME P2Y RECEPTORS	P2Y receptors	https://www.gsea-msigdb.org/gsea/msigdb/human/geneset/REACTOME_P2Y_RECEPTORS.html
C2CP - REACTOME P38MAPK EVENTS	p38MAPK events	https://www.gsea-msigdb.org/gsea/msigdb/human/geneset/REACTOME_P38MAPK_EVENTS.html
C2CP - REACTOME P75NTR NEGATIVELY REGULATES CELL CYCLE VIA SC1	p75NTR negatively regulates cell cycle via SC1	https://www.gsea-msigdb.org/gsea/msigdb/human/geneset/REACTOME_P75NTR_NEGATIVELY_REGULATES_CELL_CYCLE_VIA_SC1.html
C2CP - REACTOME P75NTR RECRUITS SIGNALLING COMPLEXES	p75NTR recruits signalling complexes	https://www.gsea-msigdb.org/gsea/msigdb/human/geneset/REACTOME_P75NTR_RECRUITS_SIGNALLING_COMPLEXES.html
C2CP - REACTOME P75NTR REGULATES AXONOGENESIS	p75NTR regulates axonogenesis	https://www.gsea-msigdb.org/gsea/msigdb/human/geneset/REACTOME_P75NTR_REGULATES_AXONOGENESIS.html
C2CP - REACTOME P75NTR SIGNALS VIA NF KB	p75NTR signals via NF-kB	https://www.gsea-msigdb.org/gsea/msigdb/human/geneset/REACTOME_P75NTR_SIGNALS_VIA_NF_KB.html
C2CP - REACTOME P75 NTR RECEPTOR MEDIATED SIGNALLING	p75 NTR receptor-mediated signalling	https://www.gsea-msigdb.org/gsea/msigdb/human/geneset/REACTOME_P75_NTR_RECEPTOR_MEDIATED_SIGNALLING.html
C2CP - REACTOME PARASITE INFECTION	Parasite infection	https://www.gsea-msigdb.org/gsea/msigdb/human/geneset/REACTOME_PARASITE_INFECTION.html
C2CP - REACTOME PASSIVE TRANSPORT BY AQUAPORINS	Passive transport by Aquaporins	https://www.gsea-msigdb.org/gsea/msigdb/human/geneset/REACTOME_PASSIVE_TRANSPORT_BY_AQUAPORINS.html
C2CP - REACTOME PCNA DEPENDENT LONG PATCH BASE EXCISION REPAIR	PCNA-Dependent Long Patch Base Excision Repair	https://www.gsea-msigdb.org/gsea/msigdb/human/geneset/REACTOME_PCNA_DEPENDENT_LONG_PATCH_BASE_EXCISION_REPAIR.html
C2CP - REACTOME PCP CE PATHWAY	PCP/CE pathway	https://www.gsea-msigdb.org/gsea/msigdb/human/geneset/REACTOME_PCP_CE_PATHWAY.html
C2CP - REACTOME PECAM1 INTERACTIONS	PECAM1 interactions	https://www.gsea-msigdb.org/gsea/msigdb/human/geneset/REACTOME_PECAM1_INTERACTIONS.html
C2CP - REACTOME PENTOSE PHOSPHATE PATHWAY	Pentose phosphate pathway	https://www.gsea-msigdb.org/gsea/msigdb/human/geneset/REACTOME_PENTOSE_PHOSPHATE_PATHWAY.html
C2CP - REACTOME PEPTIDE HORMONE BIOSYNTHESIS	Peptide hormone biosynthesis	https://www.gsea-msigdb.org/gsea/msigdb/human/geneset/REACTOME_PEPTIDE_HORMONE_BIOSYNTHESIS.html
C2CP - REACTOME PEPTIDE HORMONE METABOLISM	Peptide hormone metabolism	https://www.gsea-msigdb.org/gsea/msigdb/human/geneset/REACTOME_PEPTIDE_HORMONE_METABOLISM.html
C2CP - REACTOME PEPTIDE LIGAND BINDING RECEPTORS	Peptide ligand-binding receptors	https://www.gsea-msigdb.org/gsea/msigdb/human/geneset/REACTOME_PEPTIDE_LIGAND_BINDING_RECEPTORS.html
C2CP - REACTOME PERK REGULATES GENE EXPRESSION	PERK regulates gene expression	https://www.gsea-msigdb.org/gsea/msigdb/human/geneset/REACTOME_PERK_REGULATES_GENE_EXPRESSION.html
C2CP - REACTOME PEROXISOMAL LIPID METABOLISM	Peroxisomal lipid metabolism	https://www.gsea-msigdb.org/gsea/msigdb/human/geneset/REACTOME_PEROXISOMAL_LIPID_METABOLISM.html
C2CP - REACTOME PEROXISOMAL PROTEIN IMPORT	Peroxisomal protein import	https://www.gsea-msigdb.org/gsea/msigdb/human/geneset/REACTOME_PEROXISOMAL_PROTEIN_IMPORT.html
C2CP - REACTOME PEXOPHAGY	Pexophagy	https://www.gsea-msigdb.org/gsea/msigdb/human/geneset/REACTOME_PEXOPHAGY.html
C2CP - REACTOME PHASE 0 RAPID DEPOLARISATION	Phase 0 - rapid depolarisation	https://www.gsea-msigdb.org/gsea/msigdb/human/geneset/REACTOME_PHASE_0_RAPID_DEPOLARISATION.html
C2CP - REACTOME PHASE 1 INACTIVATION OF FAST NA CHANNELS	Phase 1 - inactivation of fast Na+ channels	https://www.gsea-msigdb.org/gsea/msigdb/human/geneset/REACTOME_PHASE_1_INACTIVATION_OF_FAST_NA_CHANNELS.html
C2CP - REACTOME PHASE 2 PLATEAU PHASE	Phase 2 - plateau phase	https://www.gsea-msigdb.org/gsea/msigdb/human/geneset/REACTOME_PHASE_2_PLATEAU_PHASE.html
C2CP - REACTOME PHASE 3 RAPID REPOLARISATION	Phase 3 - rapid repolarisation	https://www.gsea-msigdb.org/gsea/msigdb/human/geneset/REACTOME_PHASE_3_RAPID_REPOLARISATION.html
C2CP - REACTOME PHASE 4 RESTING MEMBRANE POTENTIAL	Phase 4 - resting membrane potential	https://www.gsea-msigdb.org/gsea/msigdb/human/geneset/REACTOME_PHASE_4_RESTING_MEMBRANE_POTENTIAL.html
C2CP - REACTOME PHASE II CONJUGATION OF COMPOUNDS	Phase II - Conjugation of compounds	https://www.gsea-msigdb.org/gsea/msigdb/human/geneset/REACTOME_PHASE_II_CONJUGATION_OF_COMPOUNDS.html
C2CP - REACTOME PHASE I FUNCTIONALIZATION OF COMPOUNDS	Phase I - Functionalization of compounds	https://www.gsea-msigdb.org/gsea/msigdb/human/geneset/REACTOME_PHASE_I_FUNCTIONALIZATION_OF_COMPOUNDS.html
C2CP - REACTOME PHENYLALANINE AND TYROSINE METABOLISM	Phenylalanine and tyrosine metabolism	https://www.gsea-msigdb.org/gsea/msigdb/human/geneset/REACTOME_PHENYLALANINE_AND_TYROSINE_METABOLISM.html
C2CP - REACTOME PHENYLALANINE METABOLISM	Phenylalanine metabolism	https://www.gsea-msigdb.org/gsea/msigdb/human/geneset/REACTOME_PHENYLALANINE_METABOLISM.html
C2CP - REACTOME PHOSPHATE BOND HYDROLYSIS BY NTPDASE PROTEINS	Phosphate bond hydrolysis by NTPDase proteins	https://www.gsea-msigdb.org/gsea/msigdb/human/geneset/REACTOME_PHOSPHATE_BOND_HYDROLYSIS_BY_NTPDASE_PROTEINS.html
C2CP - REACTOME PHOSPHATE BOND HYDROLYSIS BY NUDT PROTEINS	Phosphate bond hydrolysis by NUDT proteins	https://www.gsea-msigdb.org/gsea/msigdb/human/geneset/REACTOME_PHOSPHATE_BOND_HYDROLYSIS_BY_NUDT_PROTEINS.html
C2CP - REACTOME PHOSPHOLIPASE C MEDIATED CASCADE FGFR2	Phospholipase C-mediated cascade; FGFR2	https://www.gsea-msigdb.org/gsea/msigdb/human/geneset/REACTOME_PHOSPHOLIPASE_C_MEDIATED_CASCADE_FGFR2.html
C2CP - REACTOME PHOSPHOLIPASE C MEDIATED CASCADE FGFR4	Phospholipase C-mediated cascade; FGFR4	https://www.gsea-msigdb.org/gsea/msigdb/human/geneset/REACTOME_PHOSPHOLIPASE_C_MEDIATED_CASCADE_FGFR4.html
C2CP - REACTOME PHOSPHOLIPID METABOLISM	Phospholipid metabolism	https://www.gsea-msigdb.org/gsea/msigdb/human/geneset/REACTOME_PHOSPHOLIPID_METABOLISM.html
C2CP - REACTOME PHOSPHORYLATION OF EMI1	Phosphorylation of Emi1	https://www.gsea-msigdb.org/gsea/msigdb/human/geneset/REACTOME_PHOSPHORYLATION_OF_EMI1.html
C2CP - REACTOME PHOSPHORYLATION OF THE APC C	Phosphorylation of the APC/C	https://www.gsea-msigdb.org/gsea/msigdb/human/geneset/REACTOME_PHOSPHORYLATION_OF_THE_APC_C.html
C2CP - REACTOME PHYSIOLOGICAL FACTORS	Physiological factors	https://www.gsea-msigdb.org/gsea/msigdb/human/geneset/REACTOME_PHYSIOLOGICAL_FACTORS.html
C2CP - REACTOME PI3K AKT ACTIVATION	PI3K/AKT activation	https://www.gsea-msigdb.org/gsea/msigdb/human/geneset/REACTOME_PI3K_AKT_ACTIVATION.html
C2CP - REACTOME PI3K AKT SIGNALING IN CANCER	PI3K/AKT Signaling in Cancer	https://www.gsea-msigdb.org/gsea/msigdb/human/geneset/REACTOME_PI3K_AKT_SIGNALING_IN_CANCER.html
C2CP - REACTOME PI3K EVENTS IN ERBB2 SIGNALING	PI3K events in ERBB2 signaling	https://www.gsea-msigdb.org/gsea/msigdb/human/geneset/REACTOME_PI3K_EVENTS_IN_ERBB2_SIGNALING.html
C2CP - REACTOME PI3K EVENTS IN ERBB4 SIGNALING	PI3K events in ERBB4 signaling	https://www.gsea-msigdb.org/gsea/msigdb/human/geneset/REACTOME_PI3K_EVENTS_IN_ERBB4_SIGNALING.html
C2CP - REACTOME PI5P REGULATES TP53 ACETYLATION	PI5P Regulates TP53 Acetylation	https://www.gsea-msigdb.org/gsea/msigdb/human/geneset/REACTOME_PI5P_REGULATES_TP53_ACETYLATION.html
C2CP - REACTOME PINK1 PRKN MEDIATED MITOPHAGY	PINK1-PRKN Mediated Mitophagy	https://www.gsea-msigdb.org/gsea/msigdb/human/geneset/REACTOME_PINK1_PRKN_MEDIATED_MITOPHAGY.html
C2CP - REACTOME PIWI INTERACTING RNA PIRNA BIOGENESIS	PIWI-interacting RNA (piRNA) biogenesis	https://www.gsea-msigdb.org/gsea/msigdb/human/geneset/REACTOME_PIWI_INTERACTING_RNA_PIRNA_BIOGENESIS.html
C2CP - REACTOME PI METABOLISM	PI Metabolism	https://www.gsea-msigdb.org/gsea/msigdb/human/geneset/REACTOME_PI_METABOLISM.html
C2CP - REACTOME PKA ACTIVATION IN GLUCAGON SIGNALLING	PKA activation in glucagon signalling	https://www.gsea-msigdb.org/gsea/msigdb/human/geneset/REACTOME_PKA_ACTIVATION_IN_GLUCAGON_SIGNALLING.html
C2CP - REACTOME PKA MEDIATED PHOSPHORYLATION OF CREB	PKA-mediated phosphorylation of CREB	https://www.gsea-msigdb.org/gsea/msigdb/human/geneset/REACTOME_PKA_MEDIATED_PHOSPHORYLATION_OF_CREB.html
C2CP - REACTOME PKA MEDIATED PHOSPHORYLATION OF KEY METABOLIC FACTORS	PKA-mediated phosphorylation of key metabolic factors	https://www.gsea-msigdb.org/gsea/msigdb/human/geneset/REACTOME_PKA_MEDIATED_PHOSPHORYLATION_OF_KEY_METABOLIC_FACTORS.html
C2CP - REACTOME PKMTS METHYLATE HISTONE LYSINES	PKMTs methylate histone lysines	https://www.gsea-msigdb.org/gsea/msigdb/human/geneset/REACTOME_PKMTS_METHYLATE_HISTONE_LYSINES.html
C2CP - REACTOME PLASMA LIPOPROTEIN ASSEMBLY	Plasma lipoprotein assembly	https://www.gsea-msigdb.org/gsea/msigdb/human/geneset/REACTOME_PLASMA_LIPOPROTEIN_ASSEMBLY.html
C2CP - REACTOME PLASMA LIPOPROTEIN ASSEMBLY REMODELING AND CLEARANCE	Plasma lipoprotein assembly, remodeling, and clearance	https://www.gsea-msigdb.org/gsea/msigdb/human/geneset/REACTOME_PLASMA_LIPOPROTEIN_ASSEMBLY_REMODELING_AND_CLEARANCE.html
C2CP - REACTOME PLASMA LIPOPROTEIN CLEARANCE	Plasma lipoprotein clearance	https://www.gsea-msigdb.org/gsea/msigdb/human/geneset/REACTOME_PLASMA_LIPOPROTEIN_CLEARANCE.html
C2CP - REACTOME PLASMA LIPOPROTEIN REMODELING	Plasma lipoprotein remodeling	https://www.gsea-msigdb.org/gsea/msigdb/human/geneset/REACTOME_PLASMA_LIPOPROTEIN_REMODELING.html
C2CP - REACTOME PLATELET ACTIVATION SIGNALING AND AGGREGATION	Platelet activation, signaling and aggregation	https://www.gsea-msigdb.org/gsea/msigdb/human/geneset/REACTOME_PLATELET_ACTIVATION_SIGNALING_AND_AGGREGATION.html
C2CP - REACTOME PLATELET ADHESION TO EXPOSED COLLAGEN	Platelet Adhesion to exposed collagen	https://www.gsea-msigdb.org/gsea/msigdb/human/geneset/REACTOME_PLATELET_ADHESION_TO_EXPOSED_COLLAGEN.html
C2CP - REACTOME PLATELET AGGREGATION PLUG FORMATION	Platelet Aggregation (Plug Formation)	https://www.gsea-msigdb.org/gsea/msigdb/human/geneset/REACTOME_PLATELET_AGGREGATION_PLUG_FORMATION.html
C2CP - REACTOME PLATELET CALCIUM HOMEOSTASIS	Platelet calcium homeostasis	https://www.gsea-msigdb.org/gsea/msigdb/human/geneset/REACTOME_PLATELET_CALCIUM_HOMEOSTASIS.html
C2CP - REACTOME PLATELET HOMEOSTASIS	Platelet homeostasis	https://www.gsea-msigdb.org/gsea/msigdb/human/geneset/REACTOME_PLATELET_HOMEOSTASIS.html
C2CP - REACTOME PLATELET SENSITIZATION BY LDL	Platelet sensitization by LDL	https://www.gsea-msigdb.org/gsea/msigdb/human/geneset/REACTOME_PLATELET_SENSITIZATION_BY_LDL.html
C2CP - REACTOME POLB DEPENDENT LONG PATCH BASE EXCISION REPAIR	POLB-Dependent Long Patch Base Excision Repair	https://www.gsea-msigdb.org/gsea/msigdb/human/geneset/REACTOME_POLB_DEPENDENT_LONG_PATCH_BASE_EXCISION_REPAIR.html
C2CP - REACTOME POLO LIKE KINASE MEDIATED EVENTS	Polo-like kinase mediated events	https://www.gsea-msigdb.org/gsea/msigdb/human/geneset/REACTOME_POLO_LIKE_KINASE_MEDIATED_EVENTS.html
C2CP - REACTOME POLYMERASE SWITCHING	Polymerase switching	https://www.gsea-msigdb.org/gsea/msigdb/human/geneset/REACTOME_POLYMERASE_SWITCHING.html
C2CP - REACTOME POLYMERASE SWITCHING ON THE C STRAND OF THE TELOMERE	Polymerase switching on the C-strand of the telomere	https://www.gsea-msigdb.org/gsea/msigdb/human/geneset/REACTOME_POLYMERASE_SWITCHING_ON_THE_C_STRAND_OF_THE_TELOMERE.html
C2CP - REACTOME POSITIVE EPIGENETIC REGULATION OF RRNA EXPRESSION	Positive epigenetic regulation of rRNA expression	https://www.gsea-msigdb.org/gsea/msigdb/human/geneset/REACTOME_POSITIVE_EPIGENETIC_REGULATION_OF_RRNA_EXPRESSION.html
C2CP - REACTOME POSTMITOTIC NUCLEAR PORE COMPLEX NPC REFORMATION	Postmitotic nuclear pore complex (NPC) reformation	https://www.gsea-msigdb.org/gsea/msigdb/human/geneset/REACTOME_POSTMITOTIC_NUCLEAR_PORE_COMPLEX_NPC_REFORMATION.html
C2CP - REACTOME POST CHAPERONIN TUBULIN FOLDING PATHWAY	Post-chaperonin tubulin folding pathway	https://www.gsea-msigdb.org/gsea/msigdb/human/geneset/REACTOME_POST_CHAPERONIN_TUBULIN_FOLDING_PATHWAY.html
C2CP - REACTOME POST TRANSLATIONAL MODIFICATION SYNTHESIS OF GPI ANCHORED PROTEINS	Post-translational modification: synthesis of GPI-anchored proteins	https://www.gsea-msigdb.org/gsea/msigdb/human/geneset/REACTOME_POST_TRANSLATIONAL_MODIFICATION_SYNTHESIS_OF_GPI_ANCHORED_PROTEINS.html
C2CP - REACTOME POST TRANSLATIONAL PROTEIN MODIFICATION	Post-translational protein modification	https://www.gsea-msigdb.org/gsea/msigdb/human/geneset/REACTOME_POST_TRANSLATIONAL_PROTEIN_MODIFICATION.html
C2CP - REACTOME POTASSIUM CHANNELS	Potassium Channels	https://www.gsea-msigdb.org/gsea/msigdb/human/geneset/REACTOME_POTASSIUM_CHANNELS.html
C2CP - REACTOME POTENTIAL THERAPEUTICS FOR SARS	Potential therapeutics for SARS	https://www.gsea-msigdb.org/gsea/msigdb/human/geneset/REACTOME_POTENTIAL_THERAPEUTICS_FOR_SARS.html
C2CP - REACTOME POU5F1 OCT4 SOX2 NANOG ACTIVATE GENES RELATED TO PROLIFERATION	POU5F1 (OCT4), SOX2, NANOG activate genes related to proliferation	https://www.gsea-msigdb.org/gsea/msigdb/human/geneset/REACTOME_POU5F1_OCT4_SOX2_NANOG_ACTIVATE_GENES_RELATED_TO_PROLIFERATION.html
C2CP - REACTOME POU5F1 OCT4 SOX2 NANOG REPRESS GENES RELATED TO DIFFERENTIATION	POU5F1 (OCT4), SOX2, NANOG repress genes related to differentiation	https://www.gsea-msigdb.org/gsea/msigdb/human/geneset/REACTOME_POU5F1_OCT4_SOX2_NANOG_REPRESS_GENES_RELATED_TO_DIFFERENTIATION.html
C2CP - REACTOME PP2A MEDIATED DEPHOSPHORYLATION OF KEY METABOLIC FACTORS	PP2A-mediated dephosphorylation of key metabolic factors	https://www.gsea-msigdb.org/gsea/msigdb/human/geneset/REACTOME_PP2A_MEDIATED_DEPHOSPHORYLATION_OF_KEY_METABOLIC_FACTORS.html
C2CP - REACTOME PRC2 METHYLATES HISTONES AND DNA	PRC2 methylates histones and DNA	https://www.gsea-msigdb.org/gsea/msigdb/human/geneset/REACTOME_PRC2_METHYLATES_HISTONES_AND_DNA.html
C2CP - REACTOME PREGNENOLONE BIOSYNTHESIS	Pregnenolone biosynthesis	https://www.gsea-msigdb.org/gsea/msigdb/human/geneset/REACTOME_PREGNENOLONE_BIOSYNTHESIS.html
C2CP - REACTOME PRESYNAPTIC DEPOLARIZATION AND CALCIUM CHANNEL OPENING	Presynaptic depolarization and calcium channel opening	https://www.gsea-msigdb.org/gsea/msigdb/human/geneset/REACTOME_PRESYNAPTIC_DEPOLARIZATION_AND_CALCIUM_CHANNEL_OPENING.html
C2CP - REACTOME PRESYNAPTIC FUNCTION OF KAINATE RECEPTORS	Presynaptic function of Kainate receptors	https://www.gsea-msigdb.org/gsea/msigdb/human/geneset/REACTOME_PRESYNAPTIC_FUNCTION_OF_KAINATE_RECEPTORS.html
C2CP - REACTOME PRESYNAPTIC NICOTINIC ACETYLCHOLINE RECEPTORS	Presynaptic nicotinic acetylcholine receptors	https://www.gsea-msigdb.org/gsea/msigdb/human/geneset/REACTOME_PRESYNAPTIC_NICOTINIC_ACETYLCHOLINE_RECEPTORS.html
C2CP - REACTOME PREVENTION OF PHAGOSOMAL LYSOSOMAL FUSION	Prevention of phagosomal-lysosomal fusion	https://www.gsea-msigdb.org/gsea/msigdb/human/geneset/REACTOME_PREVENTION_OF_PHAGOSOMAL_LYSOSOMAL_FUSION.html
C2CP - REACTOME PRE NOTCH EXPRESSION AND PROCESSING	Pre-NOTCH Expression and Processing	https://www.gsea-msigdb.org/gsea/msigdb/human/geneset/REACTOME_PRE_NOTCH_EXPRESSION_AND_PROCESSING.html
C2CP - REACTOME PRE NOTCH PROCESSING IN GOLGI	Pre-NOTCH Processing in Golgi	https://www.gsea-msigdb.org/gsea/msigdb/human/geneset/REACTOME_PRE_NOTCH_PROCESSING_IN_GOLGI.html
C2CP - REACTOME PRE NOTCH PROCESSING IN THE ENDOPLASMIC RETICULUM	Pre-NOTCH Processing in the Endoplasmic Reticulum	https://www.gsea-msigdb.org/gsea/msigdb/human/geneset/REACTOME_PRE_NOTCH_PROCESSING_IN_THE_ENDOPLASMIC_RETICULUM.html
C2CP - REACTOME PROCESSING AND ACTIVATION OF SUMO	Processing and activation of SUMO	https://www.gsea-msigdb.org/gsea/msigdb/human/geneset/REACTOME_PROCESSING_AND_ACTIVATION_OF_SUMO.html
C2CP - REACTOME PROCESSING OF CAPPED INTRONLESS PRE MRNA	Processing of Capped Intronless Pre-mRNA	https://www.gsea-msigdb.org/gsea/msigdb/human/geneset/REACTOME_PROCESSING_OF_CAPPED_INTRONLESS_PRE_MRNA.html
C2CP - REACTOME PROCESSING OF CAPPED INTRON CONTAINING PRE MRNA	Processing of Capped Intron-Containing Pre-mRNA	https://www.gsea-msigdb.org/gsea/msigdb/human/geneset/REACTOME_PROCESSING_OF_CAPPED_INTRON_CONTAINING_PRE_MRNA.html
C2CP - REACTOME PROCESSING OF DNA DOUBLE STRAND BREAK ENDS	Processing of DNA double-strand break ends	https://www.gsea-msigdb.org/gsea/msigdb/human/geneset/REACTOME_PROCESSING_OF_DNA_DOUBLE_STRAND_BREAK_ENDS.html
C2CP - REACTOME PROCESSING OF INTRONLESS PRE MRNAS	Processing of Intronless Pre-mRNAs	https://www.gsea-msigdb.org/gsea/msigdb/human/geneset/REACTOME_PROCESSING_OF_INTRONLESS_PRE_MRNAS.html
C2CP - REACTOME PROCESSING OF SMDT1	Processing of SMDT1	https://www.gsea-msigdb.org/gsea/msigdb/human/geneset/REACTOME_PROCESSING_OF_SMDT1.html
C2CP - REACTOME PROCESSIVE SYNTHESIS ON THE C STRAND OF THE TELOMERE	Processive synthesis on the C-strand of the telomere	https://www.gsea-msigdb.org/gsea/msigdb/human/geneset/REACTOME_PROCESSIVE_SYNTHESIS_ON_THE_C_STRAND_OF_THE_TELOMERE.html
C2CP - REACTOME PROCESSIVE SYNTHESIS ON THE LAGGING STRAND	Processive synthesis on the lagging strand	https://www.gsea-msigdb.org/gsea/msigdb/human/geneset/REACTOME_PROCESSIVE_SYNTHESIS_ON_THE_LAGGING_STRAND.html
C2CP - REACTOME PROGRAMMED CELL DEATH	Programmed Cell Death	https://www.gsea-msigdb.org/gsea/msigdb/human/geneset/REACTOME_PROGRAMMED_CELL_DEATH.html
C2CP - REACTOME PROLACTIN RECEPTOR SIGNALING	Prolactin receptor signaling	https://www.gsea-msigdb.org/gsea/msigdb/human/geneset/REACTOME_PROLACTIN_RECEPTOR_SIGNALING.html
C2CP - REACTOME PROLONGED ERK ACTIVATION EVENTS	Prolonged ERK activation events	https://www.gsea-msigdb.org/gsea/msigdb/human/geneset/REACTOME_PROLONGED_ERK_ACTIVATION_EVENTS.html
C2CP - REACTOME PROPIONYL COA CATABOLISM	Propionyl-CoA catabolism	https://www.gsea-msigdb.org/gsea/msigdb/human/geneset/REACTOME_PROPIONYL_COA_CATABOLISM.html
C2CP - REACTOME PROSTACYCLIN SIGNALLING THROUGH PROSTACYCLIN RECEPTOR	Prostacyclin signalling through prostacyclin receptor	https://www.gsea-msigdb.org/gsea/msigdb/human/geneset/REACTOME_PROSTACYCLIN_SIGNALLING_THROUGH_PROSTACYCLIN_RECEPTOR.html
C2CP - REACTOME PROSTANOID LIGAND RECEPTORS	Prostanoid ligand receptors	https://www.gsea-msigdb.org/gsea/msigdb/human/geneset/REACTOME_PROSTANOID_LIGAND_RECEPTORS.html
C2CP - REACTOME PROTEIN FOLDING	Protein folding	https://www.gsea-msigdb.org/gsea/msigdb/human/geneset/REACTOME_PROTEIN_FOLDING.html
C2CP - REACTOME PROTEIN LOCALIZATION	Protein localization	https://www.gsea-msigdb.org/gsea/msigdb/human/geneset/REACTOME_PROTEIN_LOCALIZATION.html
C2CP - REACTOME PROTEIN METHYLATION	Protein methylation	https://www.gsea-msigdb.org/gsea/msigdb/human/geneset/REACTOME_PROTEIN_METHYLATION.html
C2CP - REACTOME PROTEIN PROTEIN INTERACTIONS AT SYNAPSES	Protein-protein interactions at synapses	https://www.gsea-msigdb.org/gsea/msigdb/human/geneset/REACTOME_PROTEIN_PROTEIN_INTERACTIONS_AT_SYNAPSES.html
C2CP - REACTOME PROTEIN REPAIR	Protein repair	https://www.gsea-msigdb.org/gsea/msigdb/human/geneset/REACTOME_PROTEIN_REPAIR.html
C2CP - REACTOME PROTEIN UBIQUITINATION	Protein ubiquitination	https://www.gsea-msigdb.org/gsea/msigdb/human/geneset/REACTOME_PROTEIN_UBIQUITINATION.html
C2CP - REACTOME PROTON COUPLED MONOCARBOXYLATE TRANSPORT	Proton-coupled monocarboxylate transport	https://www.gsea-msigdb.org/gsea/msigdb/human/geneset/REACTOME_PROTON_COUPLED_MONOCARBOXYLATE_TRANSPORT.html
C2CP - REACTOME PTEN REGULATION	PTEN Regulation	https://www.gsea-msigdb.org/gsea/msigdb/human/geneset/REACTOME_PTEN_REGULATION.html
C2CP - REACTOME PTK6 EXPRESSION	PTK6 Expression	https://www.gsea-msigdb.org/gsea/msigdb/human/geneset/REACTOME_PTK6_EXPRESSION.html
C2CP - REACTOME PTK6 PROMOTES HIF1A STABILIZATION	PTK6 promotes HIF1A stabilization	https://www.gsea-msigdb.org/gsea/msigdb/human/geneset/REACTOME_PTK6_PROMOTES_HIF1A_STABILIZATION.html
C2CP - REACTOME PTK6 REGULATES CELL CYCLE	PTK6 Regulates Cell Cycle	https://www.gsea-msigdb.org/gsea/msigdb/human/geneset/REACTOME_PTK6_REGULATES_CELL_CYCLE.html
C2CP - REACTOME PTK6 REGULATES PROTEINS INVOLVED IN RNA PROCESSING	PTK6 Regulates Proteins Involved in RNA Processing	https://www.gsea-msigdb.org/gsea/msigdb/human/geneset/REACTOME_PTK6_REGULATES_PROTEINS_INVOLVED_IN_RNA_PROCESSING.html
C2CP - REACTOME PTK6 REGULATES RHO GTPASES RAS GTPASE AND MAP KINASES	PTK6 Regulates RHO GTPases, RAS GTPase and MAP kinases	https://www.gsea-msigdb.org/gsea/msigdb/human/geneset/REACTOME_PTK6_REGULATES_RHO_GTPASES_RAS_GTPASE_AND_MAP_KINASES.html
C2CP - REACTOME PTK6 REGULATES RTKS AND THEIR EFFECTORS AKT1 AND DOK1	PTK6 Regulates RTKs and Their Effectors AKT1 and DOK1	https://www.gsea-msigdb.org/gsea/msigdb/human/geneset/REACTOME_PTK6_REGULATES_RTKS_AND_THEIR_EFFECTORS_AKT1_AND_DOK1.html
C2CP - REACTOME PURINERGIC SIGNALING IN LEISHMANIASIS INFECTION	Purinergic signaling in leishmaniasis infection	https://www.gsea-msigdb.org/gsea/msigdb/human/geneset/REACTOME_PURINERGIC_SIGNALING_IN_LEISHMANIASIS_INFECTION.html
C2CP - REACTOME PURINE CATABOLISM	Purine catabolism	https://www.gsea-msigdb.org/gsea/msigdb/human/geneset/REACTOME_PURINE_CATABOLISM.html
C2CP - REACTOME PURINE RIBONUCLEOSIDE MONOPHOSPHATE BIOSYNTHESIS	Purine ribonucleoside monophosphate biosynthesis	https://www.gsea-msigdb.org/gsea/msigdb/human/geneset/REACTOME_PURINE_RIBONUCLEOSIDE_MONOPHOSPHATE_BIOSYNTHESIS.html
C2CP - REACTOME PURINE SALVAGE	Purine salvage	https://www.gsea-msigdb.org/gsea/msigdb/human/geneset/REACTOME_PURINE_SALVAGE.html
C2CP - REACTOME PYRIMIDINE CATABOLISM	Pyrimidine catabolism	https://www.gsea-msigdb.org/gsea/msigdb/human/geneset/REACTOME_PYRIMIDINE_CATABOLISM.html
C2CP - REACTOME PYRIMIDINE SALVAGE	Pyrimidine salvage	https://www.gsea-msigdb.org/gsea/msigdb/human/geneset/REACTOME_PYRIMIDINE_SALVAGE.html
C2CP - REACTOME PYROPTOSIS	Pyroptosis	https://www.gsea-msigdb.org/gsea/msigdb/human/geneset/REACTOME_PYROPTOSIS.html
C2CP - REACTOME PYRUVATE METABOLISM	Pyruvate metabolism	https://www.gsea-msigdb.org/gsea/msigdb/human/geneset/REACTOME_PYRUVATE_METABOLISM.html
C2CP - REACTOME PYRUVATE METABOLISM AND CITRIC ACID TCA CYCLE	Pyruvate metabolism and Citric Acid (TCA) cycle	https://www.gsea-msigdb.org/gsea/msigdb/human/geneset/REACTOME_PYRUVATE_METABOLISM_AND_CITRIC_ACID_TCA_CYCLE.html
C2CP - REACTOME RAB GEFS EXCHANGE GTP FOR GDP ON RABS	RAB GEFs exchange GTP for GDP on RABs	https://www.gsea-msigdb.org/gsea/msigdb/human/geneset/REACTOME_RAB_GEFS_EXCHANGE_GTP_FOR_GDP_ON_RABS.html
C2CP - REACTOME RAB GERANYLGERANYLATION	RAB geranylgeranylation	https://www.gsea-msigdb.org/gsea/msigdb/human/geneset/REACTOME_RAB_GERANYLGERANYLATION.html
C2CP - REACTOME RAB REGULATION OF TRAFFICKING	Rab regulation of trafficking	https://www.gsea-msigdb.org/gsea/msigdb/human/geneset/REACTOME_RAB_REGULATION_OF_TRAFFICKING.html
C2CP - REACTOME RAC1 GTPASE CYCLE	RAC1 GTPase cycle	https://www.gsea-msigdb.org/gsea/msigdb/human/geneset/REACTOME_RAC1_GTPASE_CYCLE.html
C2CP - REACTOME RAC2 GTPASE CYCLE	RAC2 GTPase cycle	https://www.gsea-msigdb.org/gsea/msigdb/human/geneset/REACTOME_RAC2_GTPASE_CYCLE.html
C2CP - REACTOME RAC3 GTPASE CYCLE	RAC3 GTPase cycle	https://www.gsea-msigdb.org/gsea/msigdb/human/geneset/REACTOME_RAC3_GTPASE_CYCLE.html
C2CP - REACTOME RAF ACTIVATION	RAF activation	https://www.gsea-msigdb.org/gsea/msigdb/human/geneset/REACTOME_RAF_ACTIVATION.html
C2CP - REACTOME RAF INDEPENDENT MAPK1 3 ACTIVATION	RAF-independent MAPK1/3 activation	https://www.gsea-msigdb.org/gsea/msigdb/human/geneset/REACTOME_RAF_INDEPENDENT_MAPK1_3_ACTIVATION.html
C2CP - REACTOME RAP1 SIGNALLING	Rap1 signalling	https://www.gsea-msigdb.org/gsea/msigdb/human/geneset/REACTOME_RAP1_SIGNALLING.html
C2CP - REACTOME RAS ACTIVATION UPON CA2 INFLUX THROUGH NMDA RECEPTOR	Ras activation upon Ca2+ influx through NMDA receptor	https://www.gsea-msigdb.org/gsea/msigdb/human/geneset/REACTOME_RAS_ACTIVATION_UPON_CA2_INFLUX_THROUGH_NMDA_RECEPTOR.html
C2CP - REACTOME RAS PROCESSING	RAS processing	https://www.gsea-msigdb.org/gsea/msigdb/human/geneset/REACTOME_RAS_PROCESSING.html
C2CP - REACTOME RAS SIGNALING DOWNSTREAM OF NF1 LOSS OF FUNCTION VARIANTS	RAS signaling downstream of NF1 loss-of-function variants	https://www.gsea-msigdb.org/gsea/msigdb/human/geneset/REACTOME_RAS_SIGNALING_DOWNSTREAM_OF_NF1_LOSS_OF_FUNCTION_VARIANTS.html
C2CP - REACTOME RA BIOSYNTHESIS PATHWAY	RA biosynthesis pathway	https://www.gsea-msigdb.org/gsea/msigdb/human/geneset/REACTOME_RA_BIOSYNTHESIS_PATHWAY.html
C2CP - REACTOME REACTIONS SPECIFIC TO THE COMPLEX N GLYCAN SYNTHESIS PATHWAY	Reactions specific to the complex N-glycan synthesis pathway	https://www.gsea-msigdb.org/gsea/msigdb/human/geneset/REACTOME_REACTIONS_SPECIFIC_TO_THE_COMPLEX_N_GLYCAN_SYNTHESIS_PATHWAY.html
C2CP - REACTOME RECEPTOR MEDIATED MITOPHAGY	Receptor Mediated Mitophagy	https://www.gsea-msigdb.org/gsea/msigdb/human/geneset/REACTOME_RECEPTOR_MEDIATED_MITOPHAGY.html
C2CP - REACTOME RECEPTOR TYPE TYROSINE PROTEIN PHOSPHATASES	Receptor-type tyrosine-protein phosphatases	https://www.gsea-msigdb.org/gsea/msigdb/human/geneset/REACTOME_RECEPTOR_TYPE_TYROSINE_PROTEIN_PHOSPHATASES.html
C2CP - REACTOME RECOGNITION AND ASSOCIATION OF DNA GLYCOSYLASE WITH SITE CONTAINING AN AFFECTED PURINE	Recognition and association of DNA glycosylase with site containing an affected purine	https://www.gsea-msigdb.org/gsea/msigdb/human/geneset/REACTOME_RECOGNITION_AND_ASSOCIATION_OF_DNA_GLYCOSYLASE_WITH_SITE_CONTAINING_AN_AFFECTED_PURINE.html
C2CP - REACTOME RECOGNITION OF DNA DAMAGE BY PCNA CONTAINING REPLICATION COMPLEX	Recognition of DNA damage by PCNA-containing replication complex	https://www.gsea-msigdb.org/gsea/msigdb/human/geneset/REACTOME_RECOGNITION_OF_DNA_DAMAGE_BY_PCNA_CONTAINING_REPLICATION_COMPLEX.html
C2CP - REACTOME RECRUITMENT OF MITOTIC CENTROSOME PROTEINS AND COMPLEXES	Recruitment of mitotic centrosome proteins and complexes	https://www.gsea-msigdb.org/gsea/msigdb/human/geneset/REACTOME_RECRUITMENT_OF_MITOTIC_CENTROSOME_PROTEINS_AND_COMPLEXES.html
C2CP - REACTOME RECRUITMENT OF NUMA TO MITOTIC CENTROSOMES	Recruitment of NuMA to mitotic centrosomes	https://www.gsea-msigdb.org/gsea/msigdb/human/geneset/REACTOME_RECRUITMENT_OF_NUMA_TO_MITOTIC_CENTROSOMES.html
C2CP - REACTOME RECYCLING OF BILE ACIDS AND SALTS	Recycling of bile acids and salts	https://www.gsea-msigdb.org/gsea/msigdb/human/geneset/REACTOME_RECYCLING_OF_BILE_ACIDS_AND_SALTS.html
C2CP - REACTOME RECYCLING OF EIF2 GDP	Recycling of eIF2:GDP	https://www.gsea-msigdb.org/gsea/msigdb/human/geneset/REACTOME_RECYCLING_OF_EIF2_GDP.html
C2CP - REACTOME RECYCLING PATHWAY OF L1	Recycling pathway of L1	https://www.gsea-msigdb.org/gsea/msigdb/human/geneset/REACTOME_RECYCLING_PATHWAY_OF_L1.html
C2CP - REACTOME REDUCTION OF CYTOSOLIC CA LEVELS	Reduction of cytosolic Ca++ levels	https://www.gsea-msigdb.org/gsea/msigdb/human/geneset/REACTOME_REDUCTION_OF_CYTOSOLIC_CA_LEVELS.html
C2CP - REACTOME REELIN SIGNALLING PATHWAY	Reelin signalling pathway	https://www.gsea-msigdb.org/gsea/msigdb/human/geneset/REACTOME_REELIN_SIGNALLING_PATHWAY.html
C2CP - REACTOME REGULATED NECROSIS	Regulated Necrosis	https://www.gsea-msigdb.org/gsea/msigdb/human/geneset/REACTOME_REGULATED_NECROSIS.html
C2CP - REACTOME REGULATED PROTEOLYSIS OF P75NTR	Regulated proteolysis of p75NTR	https://www.gsea-msigdb.org/gsea/msigdb/human/geneset/REACTOME_REGULATED_PROTEOLYSIS_OF_P75NTR.html
C2CP - REACTOME REGULATION BY C FLIP	Regulation by c-FLIP	https://www.gsea-msigdb.org/gsea/msigdb/human/geneset/REACTOME_REGULATION_BY_C_FLIP.html
C2CP - REACTOME REGULATION OF BACH1 ACTIVITY	Regulation of BACH1 activity	https://www.gsea-msigdb.org/gsea/msigdb/human/geneset/REACTOME_REGULATION_OF_BACH1_ACTIVITY.html
C2CP - REACTOME REGULATION OF BETA CELL DEVELOPMENT	Regulation of beta-cell development	https://www.gsea-msigdb.org/gsea/msigdb/human/geneset/REACTOME_REGULATION_OF_BETA_CELL_DEVELOPMENT.html
C2CP - REACTOME REGULATION OF CHOLESTEROL BIOSYNTHESIS BY SREBP SREBF	Regulation of cholesterol biosynthesis by SREBP (SREBF)	https://www.gsea-msigdb.org/gsea/msigdb/human/geneset/REACTOME_REGULATION_OF_CHOLESTEROL_BIOSYNTHESIS_BY_SREBP_SREBF.html
C2CP - REACTOME REGULATION OF COMMISSURAL AXON PATHFINDING BY SLIT AND ROBO	Regulation of commissural axon pathfinding by SLIT and ROBO	https://www.gsea-msigdb.org/gsea/msigdb/human/geneset/REACTOME_REGULATION_OF_COMMISSURAL_AXON_PATHFINDING_BY_SLIT_AND_ROBO.html
C2CP - REACTOME REGULATION OF CYTOSKELETAL REMODELING AND CELL SPREADING BY IPP COMPLEX COMPONENTS	Regulation of cytoskeletal remodeling and cell spreading by IPP complex components	https://www.gsea-msigdb.org/gsea/msigdb/human/geneset/REACTOME_REGULATION_OF_CYTOSKELETAL_REMODELING_AND_CELL_SPREADING_BY_IPP_COMPLEX_COMPONENTS.html
C2CP - REACTOME REGULATION OF EXPRESSION OF SLITS AND ROBOS	Regulation of expression of SLITs and ROBOs	https://www.gsea-msigdb.org/gsea/msigdb/human/geneset/REACTOME_REGULATION_OF_EXPRESSION_OF_SLITS_AND_ROBOS.html
C2CP - REACTOME REGULATION OF FOXO TRANSCRIPTIONAL ACTIVITY BY ACETYLATION	Regulation of FOXO transcriptional activity by acetylation	https://www.gsea-msigdb.org/gsea/msigdb/human/geneset/REACTOME_REGULATION_OF_FOXO_TRANSCRIPTIONAL_ACTIVITY_BY_ACETYLATION.html
C2CP - REACTOME REGULATION OF FZD BY UBIQUITINATION	Regulation of FZD by ubiquitination	https://www.gsea-msigdb.org/gsea/msigdb/human/geneset/REACTOME_REGULATION_OF_FZD_BY_UBIQUITINATION.html
C2CP - REACTOME REGULATION OF GENE EXPRESSION BY HYPOXIA INDUCIBLE FACTOR	Regulation of gene expression by Hypoxia-inducible Factor	https://www.gsea-msigdb.org/gsea/msigdb/human/geneset/REACTOME_REGULATION_OF_GENE_EXPRESSION_BY_HYPOXIA_INDUCIBLE_FACTOR.html
C2CP - REACTOME REGULATION OF GENE EXPRESSION IN BETA CELLS	Regulation of gene expression in beta cells	https://www.gsea-msigdb.org/gsea/msigdb/human/geneset/REACTOME_REGULATION_OF_GENE_EXPRESSION_IN_BETA_CELLS.html
C2CP - REACTOME REGULATION OF GENE EXPRESSION IN EARLY PANCREATIC PRECURSOR CELLS	Regulation of gene expression in early pancreatic precursor cells	https://www.gsea-msigdb.org/gsea/msigdb/human/geneset/REACTOME_REGULATION_OF_GENE_EXPRESSION_IN_EARLY_PANCREATIC_PRECURSOR_CELLS.html
C2CP - REACTOME REGULATION OF GENE EXPRESSION IN ENDOCRINE COMMITTED NEUROG3 PROGENITOR CELLS	Regulation of gene expression in endocrine-committed (NEUROG3+) progenitor cells	https://www.gsea-msigdb.org/gsea/msigdb/human/geneset/REACTOME_REGULATION_OF_GENE_EXPRESSION_IN_ENDOCRINE_COMMITTED_NEUROG3_PROGENITOR_CELLS.html
C2CP - REACTOME REGULATION OF GENE EXPRESSION IN LATE STAGE BRANCHING MORPHOGENESIS PANCREATIC BUD PRECURSOR CELLS	Regulation of gene expression in late stage (branching morphogenesis) pancreatic bud precursor cells	https://www.gsea-msigdb.org/gsea/msigdb/human/geneset/REACTOME_REGULATION_OF_GENE_EXPRESSION_IN_LATE_STAGE_BRANCHING_MORPHOGENESIS_PANCREATIC_BUD_PRECURSOR_CELLS.html
C2CP - REACTOME REGULATION OF GLUCOKINASE BY GLUCOKINASE REGULATORY PROTEIN	Regulation of Glucokinase by Glucokinase Regulatory Protein	https://www.gsea-msigdb.org/gsea/msigdb/human/geneset/REACTOME_REGULATION_OF_GLUCOKINASE_BY_GLUCOKINASE_REGULATORY_PROTEIN.html
C2CP - REACTOME REGULATION OF GLYCOLYSIS BY FRUCTOSE 2 6 BISPHOSPHATE METABOLISM	Regulation of glycolysis by fructose 2,6-bisphosphate metabolism	https://www.gsea-msigdb.org/gsea/msigdb/human/geneset/REACTOME_REGULATION_OF_GLYCOLYSIS_BY_FRUCTOSE_2_6_BISPHOSPHATE_METABOLISM.html
C2CP - REACTOME REGULATION OF HMOX1 EXPRESSION AND ACTIVITY	Regulation of HMOX1 expression and activity	https://www.gsea-msigdb.org/gsea/msigdb/human/geneset/REACTOME_REGULATION_OF_HMOX1_EXPRESSION_AND_ACTIVITY.html
C2CP - REACTOME REGULATION OF HSF1 MEDIATED HEAT SHOCK RESPONSE	Regulation of HSF1-mediated heat shock response	https://www.gsea-msigdb.org/gsea/msigdb/human/geneset/REACTOME_REGULATION_OF_HSF1_MEDIATED_HEAT_SHOCK_RESPONSE.html
C2CP - REACTOME REGULATION OF IFNA SIGNALING	Regulation of IFNA signaling	https://www.gsea-msigdb.org/gsea/msigdb/human/geneset/REACTOME_REGULATION_OF_IFNA_SIGNALING.html
C2CP - REACTOME REGULATION OF IFNG SIGNALING	Regulation of IFNG signaling	https://www.gsea-msigdb.org/gsea/msigdb/human/geneset/REACTOME_REGULATION_OF_IFNG_SIGNALING.html
C2CP - REACTOME REGULATION OF INNATE IMMUNE RESPONSES TO CYTOSOLIC DNA	Regulation of innate immune responses to cytosolic DNA	https://www.gsea-msigdb.org/gsea/msigdb/human/geneset/REACTOME_REGULATION_OF_INNATE_IMMUNE_RESPONSES_TO_CYTOSOLIC_DNA.html
C2CP - REACTOME REGULATION OF INSULIN LIKE GROWTH FACTOR IGF TRANSPORT AND UPTAKE BY INSULIN LIKE GROWTH FACTOR BINDING PROTEINS IGFBPS	Regulation of Insulin-like Growth Factor (IGF) transport and uptake by Insulin-like Growth Factor Binding Proteins (IGFBPs)	https://www.gsea-msigdb.org/gsea/msigdb/human/geneset/REACTOME_REGULATION_OF_INSULIN_LIKE_GROWTH_FACTOR_IGF_TRANSPORT_AND_UPTAKE_BY_INSULIN_LIKE_GROWTH_FACTOR_BINDING_PROTEINS_IGFBPS.html
C2CP - REACTOME REGULATION OF INSULIN SECRETION	Regulation of insulin secretion	https://www.gsea-msigdb.org/gsea/msigdb/human/geneset/REACTOME_REGULATION_OF_INSULIN_SECRETION.html
C2CP - REACTOME REGULATION OF KIT SIGNALING	Regulation of KIT signaling	https://www.gsea-msigdb.org/gsea/msigdb/human/geneset/REACTOME_REGULATION_OF_KIT_SIGNALING.html
C2CP - REACTOME REGULATION OF LIPID METABOLISM BY PPARALPHA	Regulation of lipid metabolism by PPARalpha	https://www.gsea-msigdb.org/gsea/msigdb/human/geneset/REACTOME_REGULATION_OF_LIPID_METABOLISM_BY_PPARALPHA.html
C2CP - REACTOME REGULATION OF LOCALIZATION OF FOXO TRANSCRIPTION FACTORS	Regulation of localization of FOXO transcription factors	https://www.gsea-msigdb.org/gsea/msigdb/human/geneset/REACTOME_REGULATION_OF_LOCALIZATION_OF_FOXO_TRANSCRIPTION_FACTORS.html
C2CP - REACTOME REGULATION OF MECP2 EXPRESSION AND ACTIVITY	Regulation of MECP2 expression and activity	https://www.gsea-msigdb.org/gsea/msigdb/human/geneset/REACTOME_REGULATION_OF_MECP2_EXPRESSION_AND_ACTIVITY.html
C2CP - REACTOME REGULATION OF MRNA STABILITY BY PROTEINS THAT BIND AU RICH ELEMENTS	Regulation of mRNA stability by proteins that bind AU-rich elements	https://www.gsea-msigdb.org/gsea/msigdb/human/geneset/REACTOME_REGULATION_OF_MRNA_STABILITY_BY_PROTEINS_THAT_BIND_AU_RICH_ELEMENTS.html
C2CP - REACTOME REGULATION OF PLK1 ACTIVITY AT G2 M TRANSITION	Regulation of PLK1 Activity at G2/M Transition	https://www.gsea-msigdb.org/gsea/msigdb/human/geneset/REACTOME_REGULATION_OF_PLK1_ACTIVITY_AT_G2_M_TRANSITION.html
C2CP - REACTOME REGULATION OF PTEN GENE TRANSCRIPTION	Regulation of PTEN gene transcription	https://www.gsea-msigdb.org/gsea/msigdb/human/geneset/REACTOME_REGULATION_OF_PTEN_GENE_TRANSCRIPTION.html
C2CP - REACTOME REGULATION OF PTEN LOCALIZATION	Regulation of PTEN localization	https://www.gsea-msigdb.org/gsea/msigdb/human/geneset/REACTOME_REGULATION_OF_PTEN_LOCALIZATION.html
C2CP - REACTOME REGULATION OF PTEN MRNA TRANSLATION	Regulation of PTEN mRNA translation	https://www.gsea-msigdb.org/gsea/msigdb/human/geneset/REACTOME_REGULATION_OF_PTEN_MRNA_TRANSLATION.html
C2CP - REACTOME REGULATION OF PTEN STABILITY AND ACTIVITY	Regulation of PTEN stability and activity	https://www.gsea-msigdb.org/gsea/msigdb/human/geneset/REACTOME_REGULATION_OF_PTEN_STABILITY_AND_ACTIVITY.html
C2CP - REACTOME REGULATION OF PYRUVATE DEHYDROGENASE PDH COMPLEX	Regulation of pyruvate dehydrogenase (PDH) complex	https://www.gsea-msigdb.org/gsea/msigdb/human/geneset/REACTOME_REGULATION_OF_PYRUVATE_DEHYDROGENASE_PDH_COMPLEX.html
C2CP - REACTOME REGULATION OF RAS BY GAPS	Regulation of RAS by GAPs	https://www.gsea-msigdb.org/gsea/msigdb/human/geneset/REACTOME_REGULATION_OF_RAS_BY_GAPS.html
C2CP - REACTOME REGULATION OF RUNX1 EXPRESSION AND ACTIVITY	Regulation of RUNX1 Expression and Activity	https://www.gsea-msigdb.org/gsea/msigdb/human/geneset/REACTOME_REGULATION_OF_RUNX1_EXPRESSION_AND_ACTIVITY.html
C2CP - REACTOME REGULATION OF RUNX2 EXPRESSION AND ACTIVITY	Regulation of RUNX2 expression and activity	https://www.gsea-msigdb.org/gsea/msigdb/human/geneset/REACTOME_REGULATION_OF_RUNX2_EXPRESSION_AND_ACTIVITY.html
C2CP - REACTOME REGULATION OF RUNX3 EXPRESSION AND ACTIVITY	Regulation of RUNX3 expression and activity	https://www.gsea-msigdb.org/gsea/msigdb/human/geneset/REACTOME_REGULATION_OF_RUNX3_EXPRESSION_AND_ACTIVITY.html
C2CP - REACTOME REGULATION OF SIGNALING BY CBL	Regulation of signaling by CBL	https://www.gsea-msigdb.org/gsea/msigdb/human/geneset/REACTOME_REGULATION_OF_SIGNALING_BY_CBL.html
C2CP - REACTOME REGULATION OF SIGNALING BY NODAL	Regulation of signaling by NODAL	https://www.gsea-msigdb.org/gsea/msigdb/human/geneset/REACTOME_REGULATION_OF_SIGNALING_BY_NODAL.html
C2CP - REACTOME REGULATION OF TLR BY ENDOGENOUS LIGAND	Regulation of TLR by endogenous ligand	https://www.gsea-msigdb.org/gsea/msigdb/human/geneset/REACTOME_REGULATION_OF_TLR_BY_ENDOGENOUS_LIGAND.html
C2CP - REACTOME REGULATION OF TNFR1 SIGNALING	Regulation of TNFR1 signaling	https://www.gsea-msigdb.org/gsea/msigdb/human/geneset/REACTOME_REGULATION_OF_TNFR1_SIGNALING.html
C2CP - REACTOME REGULATION OF TP53 ACTIVITY	Regulation of TP53 Activity	https://www.gsea-msigdb.org/gsea/msigdb/human/geneset/REACTOME_REGULATION_OF_TP53_ACTIVITY.html
C2CP - REACTOME REGULATION OF TP53 ACTIVITY THROUGH ACETYLATION	Regulation of TP53 Activity through Acetylation	https://www.gsea-msigdb.org/gsea/msigdb/human/geneset/REACTOME_REGULATION_OF_TP53_ACTIVITY_THROUGH_ACETYLATION.html
C2CP - REACTOME REGULATION OF TP53 ACTIVITY THROUGH ASSOCIATION WITH CO FACTORS	Regulation of TP53 Activity through Association with Co-factors	https://www.gsea-msigdb.org/gsea/msigdb/human/geneset/REACTOME_REGULATION_OF_TP53_ACTIVITY_THROUGH_ASSOCIATION_WITH_CO_FACTORS.html
C2CP - REACTOME REGULATION OF TP53 ACTIVITY THROUGH METHYLATION	Regulation of TP53 Activity through Methylation	https://www.gsea-msigdb.org/gsea/msigdb/human/geneset/REACTOME_REGULATION_OF_TP53_ACTIVITY_THROUGH_METHYLATION.html
C2CP - REACTOME REGULATION OF TP53 ACTIVITY THROUGH PHOSPHORYLATION	Regulation of TP53 Activity through Phosphorylation	https://www.gsea-msigdb.org/gsea/msigdb/human/geneset/REACTOME_REGULATION_OF_TP53_ACTIVITY_THROUGH_PHOSPHORYLATION.html
C2CP - REACTOME REGULATION OF TP53 EXPRESSION AND DEGRADATION	Regulation of TP53 Expression and Degradation	https://www.gsea-msigdb.org/gsea/msigdb/human/geneset/REACTOME_REGULATION_OF_TP53_EXPRESSION_AND_DEGRADATION.html
C2CP - REACTOME RELAXIN RECEPTORS	Relaxin receptors	https://www.gsea-msigdb.org/gsea/msigdb/human/geneset/REACTOME_RELAXIN_RECEPTORS.html
C2CP - REACTOME RELEASE OF APOPTOTIC FACTORS FROM THE MITOCHONDRIA	Release of apoptotic factors from the mitochondria	https://www.gsea-msigdb.org/gsea/msigdb/human/geneset/REACTOME_RELEASE_OF_APOPTOTIC_FACTORS_FROM_THE_MITOCHONDRIA.html
C2CP - REACTOME RELEASE OF HH NP FROM THE SECRETING CELL	Release of Hh-Np from the secreting cell	https://www.gsea-msigdb.org/gsea/msigdb/human/geneset/REACTOME_RELEASE_OF_HH_NP_FROM_THE_SECRETING_CELL.html
C2CP - REACTOME REMOVAL OF AMINOTERMINAL PROPEPTIDES FROM GAMMA CARBOXYLATED PROTEINS	Removal of aminoterminal propeptides from gamma-carboxylated proteins	https://www.gsea-msigdb.org/gsea/msigdb/human/geneset/REACTOME_REMOVAL_OF_AMINOTERMINAL_PROPEPTIDES_FROM_GAMMA_CARBOXYLATED_PROTEINS.html
C2CP - REACTOME REPRESSION OF WNT TARGET GENES	Repression of WNT target genes	https://www.gsea-msigdb.org/gsea/msigdb/human/geneset/REACTOME_REPRESSION_OF_WNT_TARGET_GENES.html
C2CP - REACTOME REPRODUCTION	Reproduction	https://www.gsea-msigdb.org/gsea/msigdb/human/geneset/REACTOME_REPRODUCTION.html
C2CP - REACTOME RESOLUTION OF ABASIC SITES AP SITES	Resolution of Abasic Sites (AP sites)	https://www.gsea-msigdb.org/gsea/msigdb/human/geneset/REACTOME_RESOLUTION_OF_ABASIC_SITES_AP_SITES.html
C2CP - REACTOME RESOLUTION OF AP SITES VIA THE MULTIPLE NUCLEOTIDE PATCH REPLACEMENT PATHWAY	Resolution of AP sites via the multiple-nucleotide patch replacement pathway	https://www.gsea-msigdb.org/gsea/msigdb/human/geneset/REACTOME_RESOLUTION_OF_AP_SITES_VIA_THE_MULTIPLE_NUCLEOTIDE_PATCH_REPLACEMENT_PATHWAY.html
C2CP - REACTOME RESOLUTION OF D LOOP STRUCTURES	Resolution of D-Loop Structures	https://www.gsea-msigdb.org/gsea/msigdb/human/geneset/REACTOME_RESOLUTION_OF_D_LOOP_STRUCTURES.html
C2CP - REACTOME RESOLUTION OF D LOOP STRUCTURES THROUGH SYNTHESIS DEPENDENT STRAND ANNEALING SDSA	Resolution of D-loop Structures through Synthesis-Dependent Strand Annealing (SDSA)	https://www.gsea-msigdb.org/gsea/msigdb/human/geneset/REACTOME_RESOLUTION_OF_D_LOOP_STRUCTURES_THROUGH_SYNTHESIS_DEPENDENT_STRAND_ANNEALING_SDSA.html
C2CP - REACTOME RESOLUTION OF SISTER CHROMATID COHESION	Resolution of Sister Chromatid Cohesion	https://www.gsea-msigdb.org/gsea/msigdb/human/geneset/REACTOME_RESOLUTION_OF_SISTER_CHROMATID_COHESION.html
C2CP - REACTOME RESPIRATORY ELECTRON TRANSPORT	Respiratory electron transport	https://www.gsea-msigdb.org/gsea/msigdb/human/geneset/REACTOME_RESPIRATORY_ELECTRON_TRANSPORT.html
C2CP - REACTOME RESPIRATORY ELECTRON TRANSPORT ATP SYNTHESIS BY CHEMIOSMOTIC COUPLING AND HEAT PRODUCTION BY UNCOUPLING PROTEINS	Respiratory electron transport, ATP synthesis by chemiosmotic coupling, and heat production by uncoupling proteins.	https://www.gsea-msigdb.org/gsea/msigdb/human/geneset/REACTOME_RESPIRATORY_ELECTRON_TRANSPORT_ATP_SYNTHESIS_BY_CHEMIOSMOTIC_COUPLING_AND_HEAT_PRODUCTION_BY_UNCOUPLING_PROTEINS.html
C2CP - REACTOME RESPONSE OF EIF2AK1 HRI TO HEME DEFICIENCY	Response of EIF2AK1 (HRI) to heme deficiency	https://www.gsea-msigdb.org/gsea/msigdb/human/geneset/REACTOME_RESPONSE_OF_EIF2AK1_HRI_TO_HEME_DEFICIENCY.html
C2CP - REACTOME RESPONSE OF EIF2AK4 GCN2 TO AMINO ACID DEFICIENCY	Response of EIF2AK4 (GCN2) to amino acid deficiency	https://www.gsea-msigdb.org/gsea/msigdb/human/geneset/REACTOME_RESPONSE_OF_EIF2AK4_GCN2_TO_AMINO_ACID_DEFICIENCY.html
C2CP - REACTOME RESPONSE OF MTB TO PHAGOCYTOSIS	Response of Mtb to phagocytosis	https://www.gsea-msigdb.org/gsea/msigdb/human/geneset/REACTOME_RESPONSE_OF_MTB_TO_PHAGOCYTOSIS.html
C2CP - REACTOME RESPONSE TO ELEVATED PLATELET CYTOSOLIC CA2	Response to elevated platelet cytosolic Ca2+	https://www.gsea-msigdb.org/gsea/msigdb/human/geneset/REACTOME_RESPONSE_TO_ELEVATED_PLATELET_CYTOSOLIC_CA2.html
C2CP - REACTOME RESPONSE TO METAL IONS	Response to metal ions	https://www.gsea-msigdb.org/gsea/msigdb/human/geneset/REACTOME_RESPONSE_TO_METAL_IONS.html
C2CP - REACTOME RETINOID CYCLE DISEASE EVENTS	Retinoid cycle disease events	https://www.gsea-msigdb.org/gsea/msigdb/human/geneset/REACTOME_RETINOID_CYCLE_DISEASE_EVENTS.html
C2CP - REACTOME RETROGRADE NEUROTROPHIN SIGNALLING	Retrograde neurotrophin signalling	https://www.gsea-msigdb.org/gsea/msigdb/human/geneset/REACTOME_RETROGRADE_NEUROTROPHIN_SIGNALLING.html
C2CP - REACTOME RETROGRADE TRANSPORT AT THE TRANS GOLGI NETWORK	Retrograde transport at the Trans-Golgi-Network	https://www.gsea-msigdb.org/gsea/msigdb/human/geneset/REACTOME_RETROGRADE_TRANSPORT_AT_THE_TRANS_GOLGI_NETWORK.html
C2CP - REACTOME RET SIGNALING	RET signaling	https://www.gsea-msigdb.org/gsea/msigdb/human/geneset/REACTOME_RET_SIGNALING.html
C2CP - REACTOME REVERSIBLE HYDRATION OF CARBON DIOXIDE	Reversible hydration of carbon dioxide	https://www.gsea-msigdb.org/gsea/msigdb/human/geneset/REACTOME_REVERSIBLE_HYDRATION_OF_CARBON_DIOXIDE.html
C2CP - REACTOME RHOA GTPASE CYCLE	RHOA GTPase cycle	https://www.gsea-msigdb.org/gsea/msigdb/human/geneset/REACTOME_RHOA_GTPASE_CYCLE.html
C2CP - REACTOME RHOBTB1 GTPASE CYCLE	RHOBTB1 GTPase cycle	https://www.gsea-msigdb.org/gsea/msigdb/human/geneset/REACTOME_RHOBTB1_GTPASE_CYCLE.html
C2CP - REACTOME RHOBTB2 GTPASE CYCLE	RHOBTB2 GTPase cycle	https://www.gsea-msigdb.org/gsea/msigdb/human/geneset/REACTOME_RHOBTB2_GTPASE_CYCLE.html
C2CP - REACTOME RHOBTB3 ATPASE CYCLE	RHOBTB3 ATPase cycle	https://www.gsea-msigdb.org/gsea/msigdb/human/geneset/REACTOME_RHOBTB3_ATPASE_CYCLE.html
C2CP - REACTOME RHOBTB GTPASE CYCLE	RHOBTB GTPase Cycle	https://www.gsea-msigdb.org/gsea/msigdb/human/geneset/REACTOME_RHOBTB_GTPASE_CYCLE.html
C2CP - REACTOME RHOB GTPASE CYCLE	RHOB GTPase cycle	https://www.gsea-msigdb.org/gsea/msigdb/human/geneset/REACTOME_RHOB_GTPASE_CYCLE.html
C2CP - REACTOME RHOC GTPASE CYCLE	RHOC GTPase cycle	https://www.gsea-msigdb.org/gsea/msigdb/human/geneset/REACTOME_RHOC_GTPASE_CYCLE.html
C2CP - REACTOME RHOD GTPASE CYCLE	RHOD GTPase cycle	https://www.gsea-msigdb.org/gsea/msigdb/human/geneset/REACTOME_RHOD_GTPASE_CYCLE.html
C2CP - REACTOME RHOF GTPASE CYCLE	RHOF GTPase cycle	https://www.gsea-msigdb.org/gsea/msigdb/human/geneset/REACTOME_RHOF_GTPASE_CYCLE.html
C2CP - REACTOME RHOG GTPASE CYCLE	RHOG GTPase cycle	https://www.gsea-msigdb.org/gsea/msigdb/human/geneset/REACTOME_RHOG_GTPASE_CYCLE.html
C2CP - REACTOME RHOH GTPASE CYCLE	RHOH GTPase cycle	https://www.gsea-msigdb.org/gsea/msigdb/human/geneset/REACTOME_RHOH_GTPASE_CYCLE.html
C2CP - REACTOME RHOJ GTPASE CYCLE	RHOJ GTPase cycle	https://www.gsea-msigdb.org/gsea/msigdb/human/geneset/REACTOME_RHOJ_GTPASE_CYCLE.html
C2CP - REACTOME RHOQ GTPASE CYCLE	RHOQ GTPase cycle	https://www.gsea-msigdb.org/gsea/msigdb/human/geneset/REACTOME_RHOQ_GTPASE_CYCLE.html
C2CP - REACTOME RHOT1 GTPASE CYCLE	RHOT1 GTPase cycle	https://www.gsea-msigdb.org/gsea/msigdb/human/geneset/REACTOME_RHOT1_GTPASE_CYCLE.html
C2CP - REACTOME RHOU GTPASE CYCLE	RHOU GTPase cycle	https://www.gsea-msigdb.org/gsea/msigdb/human/geneset/REACTOME_RHOU_GTPASE_CYCLE.html
C2CP - REACTOME RHOV GTPASE CYCLE	RHOV GTPase cycle	https://www.gsea-msigdb.org/gsea/msigdb/human/geneset/REACTOME_RHOV_GTPASE_CYCLE.html
C2CP - REACTOME RHO GTPASES ACTIVATE CIT	RHO GTPases activate CIT	https://www.gsea-msigdb.org/gsea/msigdb/human/geneset/REACTOME_RHO_GTPASES_ACTIVATE_CIT.html
C2CP - REACTOME RHO GTPASES ACTIVATE FORMINS	RHO GTPases Activate Formins	https://www.gsea-msigdb.org/gsea/msigdb/human/geneset/REACTOME_RHO_GTPASES_ACTIVATE_FORMINS.html
C2CP - REACTOME RHO GTPASES ACTIVATE IQGAPS	RHO GTPases activate IQGAPs	https://www.gsea-msigdb.org/gsea/msigdb/human/geneset/REACTOME_RHO_GTPASES_ACTIVATE_IQGAPS.html
C2CP - REACTOME RHO GTPASES ACTIVATE KTN1	RHO GTPases activate KTN1	https://www.gsea-msigdb.org/gsea/msigdb/human/geneset/REACTOME_RHO_GTPASES_ACTIVATE_KTN1.html
C2CP - REACTOME RHO GTPASES ACTIVATE NADPH OXIDASES	RHO GTPases Activate NADPH Oxidases	https://www.gsea-msigdb.org/gsea/msigdb/human/geneset/REACTOME_RHO_GTPASES_ACTIVATE_NADPH_OXIDASES.html
C2CP - REACTOME RHO GTPASES ACTIVATE PAKS	RHO GTPases activate PAKs	https://www.gsea-msigdb.org/gsea/msigdb/human/geneset/REACTOME_RHO_GTPASES_ACTIVATE_PAKS.html
C2CP - REACTOME RHO GTPASES ACTIVATE PKNS	RHO GTPases activate PKNs	https://www.gsea-msigdb.org/gsea/msigdb/human/geneset/REACTOME_RHO_GTPASES_ACTIVATE_PKNS.html
C2CP - REACTOME RHO GTPASES ACTIVATE RHOTEKIN AND RHOPHILINS	RHO GTPases Activate Rhotekin and Rhophilins	https://www.gsea-msigdb.org/gsea/msigdb/human/geneset/REACTOME_RHO_GTPASES_ACTIVATE_RHOTEKIN_AND_RHOPHILINS.html
C2CP - REACTOME RHO GTPASES ACTIVATE ROCKS	RHO GTPases Activate ROCKs	https://www.gsea-msigdb.org/gsea/msigdb/human/geneset/REACTOME_RHO_GTPASES_ACTIVATE_ROCKS.html
C2CP - REACTOME RHO GTPASES ACTIVATE WASPS AND WAVES	RHO GTPases Activate WASPs and WAVEs	https://www.gsea-msigdb.org/gsea/msigdb/human/geneset/REACTOME_RHO_GTPASES_ACTIVATE_WASPS_AND_WAVES.html
C2CP - REACTOME RHO GTPASE CYCLE	RHO GTPase cycle	https://www.gsea-msigdb.org/gsea/msigdb/human/geneset/REACTOME_RHO_GTPASE_CYCLE.html
C2CP - REACTOME RHO GTPASE EFFECTORS	RHO GTPase Effectors	https://www.gsea-msigdb.org/gsea/msigdb/human/geneset/REACTOME_RHO_GTPASE_EFFECTORS.html
C2CP - REACTOME RIPK1 MEDIATED REGULATED NECROSIS	RIPK1-mediated regulated necrosis	https://www.gsea-msigdb.org/gsea/msigdb/human/geneset/REACTOME_RIPK1_MEDIATED_REGULATED_NECROSIS.html
C2CP - REACTOME RIP MEDIATED NFKB ACTIVATION VIA ZBP1	RIP-mediated NFkB activation via ZBP1	https://www.gsea-msigdb.org/gsea/msigdb/human/geneset/REACTOME_RIP_MEDIATED_NFKB_ACTIVATION_VIA_ZBP1.html
C2CP - REACTOME RMTS METHYLATE HISTONE ARGININES	RMTs methylate histone arginines	https://www.gsea-msigdb.org/gsea/msigdb/human/geneset/REACTOME_RMTS_METHYLATE_HISTONE_ARGININES.html
C2CP - REACTOME RNA POLYMERASE III CHAIN ELONGATION	RNA Polymerase III Chain Elongation	https://www.gsea-msigdb.org/gsea/msigdb/human/geneset/REACTOME_RNA_POLYMERASE_III_CHAIN_ELONGATION.html
C2CP - REACTOME RNA POLYMERASE III TRANSCRIPTION	RNA Polymerase III Transcription	https://www.gsea-msigdb.org/gsea/msigdb/human/geneset/REACTOME_RNA_POLYMERASE_III_TRANSCRIPTION.html
C2CP - REACTOME RNA POLYMERASE III TRANSCRIPTION INITIATION FROM TYPE 1 PROMOTER	RNA Polymerase III Transcription Initiation From Type 1 Promoter	https://www.gsea-msigdb.org/gsea/msigdb/human/geneset/REACTOME_RNA_POLYMERASE_III_TRANSCRIPTION_INITIATION_FROM_TYPE_1_PROMOTER.html
C2CP - REACTOME RNA POLYMERASE III TRANSCRIPTION INITIATION FROM TYPE 3 PROMOTER	RNA Polymerase III Transcription Initiation From Type 3 Promoter	https://www.gsea-msigdb.org/gsea/msigdb/human/geneset/REACTOME_RNA_POLYMERASE_III_TRANSCRIPTION_INITIATION_FROM_TYPE_3_PROMOTER.html
C2CP - REACTOME RNA POLYMERASE III TRANSCRIPTION TERMINATION	RNA Polymerase III Transcription Termination	https://www.gsea-msigdb.org/gsea/msigdb/human/geneset/REACTOME_RNA_POLYMERASE_III_TRANSCRIPTION_TERMINATION.html
C2CP - REACTOME RNA POLYMERASE II TRANSCRIBES SNRNA GENES	RNA polymerase II transcribes snRNA genes	https://www.gsea-msigdb.org/gsea/msigdb/human/geneset/REACTOME_RNA_POLYMERASE_II_TRANSCRIBES_SNRNA_GENES.html
C2CP - REACTOME RNA POLYMERASE II TRANSCRIPTION	RNA Polymerase II Transcription	https://www.gsea-msigdb.org/gsea/msigdb/human/geneset/REACTOME_RNA_POLYMERASE_II_TRANSCRIPTION.html
C2CP - REACTOME RNA POLYMERASE II TRANSCRIPTION TERMINATION	RNA Polymerase II Transcription Termination	https://www.gsea-msigdb.org/gsea/msigdb/human/geneset/REACTOME_RNA_POLYMERASE_II_TRANSCRIPTION_TERMINATION.html
C2CP - REACTOME RNA POLYMERASE I PROMOTER ESCAPE	RNA Polymerase I Promoter Escape	https://www.gsea-msigdb.org/gsea/msigdb/human/geneset/REACTOME_RNA_POLYMERASE_I_PROMOTER_ESCAPE.html
C2CP - REACTOME RNA POLYMERASE I TRANSCRIPTION	RNA Polymerase I Transcription	https://www.gsea-msigdb.org/gsea/msigdb/human/geneset/REACTOME_RNA_POLYMERASE_I_TRANSCRIPTION.html
C2CP - REACTOME RNA POLYMERASE I TRANSCRIPTION INITIATION	RNA Polymerase I Transcription Initiation	https://www.gsea-msigdb.org/gsea/msigdb/human/geneset/REACTOME_RNA_POLYMERASE_I_TRANSCRIPTION_INITIATION.html
C2CP - REACTOME RNA POLYMERASE I TRANSCRIPTION TERMINATION	RNA Polymerase I Transcription Termination	https://www.gsea-msigdb.org/gsea/msigdb/human/geneset/REACTOME_RNA_POLYMERASE_I_TRANSCRIPTION_TERMINATION.html
C2CP - REACTOME RND1 GTPASE CYCLE	RND1 GTPase cycle	https://www.gsea-msigdb.org/gsea/msigdb/human/geneset/REACTOME_RND1_GTPASE_CYCLE.html
C2CP - REACTOME RND2 GTPASE CYCLE	RND2 GTPase cycle	https://www.gsea-msigdb.org/gsea/msigdb/human/geneset/REACTOME_RND2_GTPASE_CYCLE.html
C2CP - REACTOME RND3 GTPASE CYCLE	RND3 GTPase cycle	https://www.gsea-msigdb.org/gsea/msigdb/human/geneset/REACTOME_RND3_GTPASE_CYCLE.html
C2CP - REACTOME ROBO RECEPTORS BIND AKAP5	ROBO receptors bind AKAP5	https://www.gsea-msigdb.org/gsea/msigdb/human/geneset/REACTOME_ROBO_RECEPTORS_BIND_AKAP5.html
C2CP - REACTOME ROLE OF ABL IN ROBO SLIT SIGNALING	Role of ABL in ROBO-SLIT signaling	https://www.gsea-msigdb.org/gsea/msigdb/human/geneset/REACTOME_ROLE_OF_ABL_IN_ROBO_SLIT_SIGNALING.html
C2CP - REACTOME ROLE OF LAT2 NTAL LAB ON CALCIUM MOBILIZATION	Role of LAT2/NTAL/LAB on calcium mobilization	https://www.gsea-msigdb.org/gsea/msigdb/human/geneset/REACTOME_ROLE_OF_LAT2_NTAL_LAB_ON_CALCIUM_MOBILIZATION.html
C2CP - REACTOME ROLE OF PHOSPHOLIPIDS IN PHAGOCYTOSIS	Role of phospholipids in phagocytosis	https://www.gsea-msigdb.org/gsea/msigdb/human/geneset/REACTOME_ROLE_OF_PHOSPHOLIPIDS_IN_PHAGOCYTOSIS.html
C2CP - REACTOME ROLE OF SECOND MESSENGERS IN NETRIN 1 SIGNALING	Role of second messengers in netrin-1 signaling	https://www.gsea-msigdb.org/gsea/msigdb/human/geneset/REACTOME_ROLE_OF_SECOND_MESSENGERS_IN_NETRIN_1_SIGNALING.html
C2CP - REACTOME RORA ACTIVATES GENE EXPRESSION	RORA activates gene expression	https://www.gsea-msigdb.org/gsea/msigdb/human/geneset/REACTOME_RORA_ACTIVATES_GENE_EXPRESSION.html
C2CP - REACTOME ROS AND RNS PRODUCTION IN PHAGOCYTES	ROS and RNS production in phagocytes	https://www.gsea-msigdb.org/gsea/msigdb/human/geneset/REACTOME_ROS_AND_RNS_PRODUCTION_IN_PHAGOCYTES.html
C2CP - REACTOME RRNA MODIFICATION IN THE MITOCHONDRION	rRNA modification in the mitochondrion	https://www.gsea-msigdb.org/gsea/msigdb/human/geneset/REACTOME_RRNA_MODIFICATION_IN_THE_MITOCHONDRION.html
C2CP - REACTOME RRNA MODIFICATION IN THE NUCLEUS AND CYTOSOL	rRNA modification in the nucleus and cytosol	https://www.gsea-msigdb.org/gsea/msigdb/human/geneset/REACTOME_RRNA_MODIFICATION_IN_THE_NUCLEUS_AND_CYTOSOL.html
C2CP - REACTOME RRNA PROCESSING	rRNA processing	https://www.gsea-msigdb.org/gsea/msigdb/human/geneset/REACTOME_RRNA_PROCESSING.html
C2CP - REACTOME RRNA PROCESSING IN THE MITOCHONDRION	rRNA processing in the mitochondrion	https://www.gsea-msigdb.org/gsea/msigdb/human/geneset/REACTOME_RRNA_PROCESSING_IN_THE_MITOCHONDRION.html
C2CP - REACTOME RSK ACTIVATION	RSK activation	https://www.gsea-msigdb.org/gsea/msigdb/human/geneset/REACTOME_RSK_ACTIVATION.html
C2CP - REACTOME RUNX1 AND FOXP3 CONTROL THE DEVELOPMENT OF REGULATORY T LYMPHOCYTES TREGS	RUNX1 and FOXP3 control the development of regulatory T lymphocytes (Tregs)	https://www.gsea-msigdb.org/gsea/msigdb/human/geneset/REACTOME_RUNX1_AND_FOXP3_CONTROL_THE_DEVELOPMENT_OF_REGULATORY_T_LYMPHOCYTES_TREGS.html
C2CP - REACTOME RUNX1 INTERACTS WITH CO FACTORS WHOSE PRECISE EFFECT ON RUNX1 TARGETS IS NOT KNOWN	RUNX1 interacts with co-factors whose precise effect on RUNX1 targets is not known	https://www.gsea-msigdb.org/gsea/msigdb/human/geneset/REACTOME_RUNX1_INTERACTS_WITH_CO_FACTORS_WHOSE_PRECISE_EFFECT_ON_RUNX1_TARGETS_IS_NOT_KNOWN.html
C2CP - REACTOME RUNX1 REGULATES ESTROGEN RECEPTOR MEDIATED TRANSCRIPTION	RUNX1 regulates estrogen receptor mediated transcription	https://www.gsea-msigdb.org/gsea/msigdb/human/geneset/REACTOME_RUNX1_REGULATES_ESTROGEN_RECEPTOR_MEDIATED_TRANSCRIPTION.html
C2CP - REACTOME RUNX1 REGULATES EXPRESSION OF COMPONENTS OF TIGHT JUNCTIONS	RUNX1 regulates expression of components of tight junctions	https://www.gsea-msigdb.org/gsea/msigdb/human/geneset/REACTOME_RUNX1_REGULATES_EXPRESSION_OF_COMPONENTS_OF_TIGHT_JUNCTIONS.html
C2CP - REACTOME RUNX1 REGULATES GENES INVOLVED IN MEGAKARYOCYTE DIFFERENTIATION AND PLATELET FUNCTION	RUNX1 regulates genes involved in megakaryocyte differentiation and platelet function	https://www.gsea-msigdb.org/gsea/msigdb/human/geneset/REACTOME_RUNX1_REGULATES_GENES_INVOLVED_IN_MEGAKARYOCYTE_DIFFERENTIATION_AND_PLATELET_FUNCTION.html
C2CP - REACTOME RUNX1 REGULATES TRANSCRIPTION OF GENES INVOLVED IN BCR SIGNALING	RUNX1 regulates transcription of genes involved in BCR signaling	https://www.gsea-msigdb.org/gsea/msigdb/human/geneset/REACTOME_RUNX1_REGULATES_TRANSCRIPTION_OF_GENES_INVOLVED_IN_BCR_SIGNALING.html
C2CP - REACTOME RUNX1 REGULATES TRANSCRIPTION OF GENES INVOLVED IN DIFFERENTIATION OF HSCS	RUNX1 regulates transcription of genes involved in differentiation of HSCs	https://www.gsea-msigdb.org/gsea/msigdb/human/geneset/REACTOME_RUNX1_REGULATES_TRANSCRIPTION_OF_GENES_INVOLVED_IN_DIFFERENTIATION_OF_HSCS.html
C2CP - REACTOME RUNX1 REGULATES TRANSCRIPTION OF GENES INVOLVED IN DIFFERENTIATION OF KERATINOCYTES	RUNX1 regulates transcription of genes involved in differentiation of keratinocytes	https://www.gsea-msigdb.org/gsea/msigdb/human/geneset/REACTOME_RUNX1_REGULATES_TRANSCRIPTION_OF_GENES_INVOLVED_IN_DIFFERENTIATION_OF_KERATINOCYTES.html
C2CP - REACTOME RUNX1 REGULATES TRANSCRIPTION OF GENES INVOLVED IN DIFFERENTIATION OF MYELOID CELLS	RUNX1 regulates transcription of genes involved in differentiation of myeloid cells	https://www.gsea-msigdb.org/gsea/msigdb/human/geneset/REACTOME_RUNX1_REGULATES_TRANSCRIPTION_OF_GENES_INVOLVED_IN_DIFFERENTIATION_OF_MYELOID_CELLS.html
C2CP - REACTOME RUNX1 REGULATES TRANSCRIPTION OF GENES INVOLVED IN INTERLEUKIN SIGNALING	RUNX1 regulates transcription of genes involved in interleukin signaling	https://www.gsea-msigdb.org/gsea/msigdb/human/geneset/REACTOME_RUNX1_REGULATES_TRANSCRIPTION_OF_GENES_INVOLVED_IN_INTERLEUKIN_SIGNALING.html
C2CP - REACTOME RUNX1 REGULATES TRANSCRIPTION OF GENES INVOLVED IN WNT SIGNALING	RUNX1 regulates transcription of genes involved in WNT signaling	https://www.gsea-msigdb.org/gsea/msigdb/human/geneset/REACTOME_RUNX1_REGULATES_TRANSCRIPTION_OF_GENES_INVOLVED_IN_WNT_SIGNALING.html
C2CP - REACTOME RUNX2 REGULATES BONE DEVELOPMENT	RUNX2 regulates bone development	https://www.gsea-msigdb.org/gsea/msigdb/human/geneset/REACTOME_RUNX2_REGULATES_BONE_DEVELOPMENT.html
C2CP - REACTOME RUNX2 REGULATES CHONDROCYTE MATURATION	RUNX2 regulates chondrocyte maturation	https://www.gsea-msigdb.org/gsea/msigdb/human/geneset/REACTOME_RUNX2_REGULATES_CHONDROCYTE_MATURATION.html
C2CP - REACTOME RUNX2 REGULATES GENES INVOLVED IN CELL MIGRATION	RUNX2 regulates genes involved in cell migration	https://www.gsea-msigdb.org/gsea/msigdb/human/geneset/REACTOME_RUNX2_REGULATES_GENES_INVOLVED_IN_CELL_MIGRATION.html
C2CP - REACTOME RUNX2 REGULATES OSTEOBLAST DIFFERENTIATION	RUNX2 regulates osteoblast differentiation	https://www.gsea-msigdb.org/gsea/msigdb/human/geneset/REACTOME_RUNX2_REGULATES_OSTEOBLAST_DIFFERENTIATION.html
C2CP - REACTOME RUNX3 REGULATES BCL2L11 BIM TRANSCRIPTION	RUNX3 regulates BCL2L11 (BIM) transcription	https://www.gsea-msigdb.org/gsea/msigdb/human/geneset/REACTOME_RUNX3_REGULATES_BCL2L11_BIM_TRANSCRIPTION.html
C2CP - REACTOME RUNX3 REGULATES CDKN1A TRANSCRIPTION	RUNX3 regulates CDKN1A transcription	https://www.gsea-msigdb.org/gsea/msigdb/human/geneset/REACTOME_RUNX3_REGULATES_CDKN1A_TRANSCRIPTION.html
C2CP - REACTOME RUNX3 REGULATES IMMUNE RESPONSE AND CELL MIGRATION	RUNX3 Regulates Immune Response and Cell Migration	https://www.gsea-msigdb.org/gsea/msigdb/human/geneset/REACTOME_RUNX3_REGULATES_IMMUNE_RESPONSE_AND_CELL_MIGRATION.html
C2CP - REACTOME RUNX3 REGULATES NOTCH SIGNALING	RUNX3 regulates NOTCH signaling	https://www.gsea-msigdb.org/gsea/msigdb/human/geneset/REACTOME_RUNX3_REGULATES_NOTCH_SIGNALING.html
C2CP - REACTOME RUNX3 REGULATES P14 ARF	RUNX3 regulates p14-ARF	https://www.gsea-msigdb.org/gsea/msigdb/human/geneset/REACTOME_RUNX3_REGULATES_P14_ARF.html
C2CP - REACTOME RUNX3 REGULATES WNT SIGNALING	RUNX3 regulates WNT signaling	https://www.gsea-msigdb.org/gsea/msigdb/human/geneset/REACTOME_RUNX3_REGULATES_WNT_SIGNALING.html
C2CP - REACTOME RUNX3 REGULATES YAP1 MEDIATED TRANSCRIPTION	RUNX3 regulates YAP1-mediated transcription	https://www.gsea-msigdb.org/gsea/msigdb/human/geneset/REACTOME_RUNX3_REGULATES_YAP1_MEDIATED_TRANSCRIPTION.html
C2CP - REACTOME SARS COV 1 INFECTION	SARS-CoV-1 Infection	https://www.gsea-msigdb.org/gsea/msigdb/human/geneset/REACTOME_SARS_COV_1_INFECTION.html
C2CP - REACTOME SARS COV 2 INFECTION	SARS-CoV-2 Infection	https://www.gsea-msigdb.org/gsea/msigdb/human/geneset/REACTOME_SARS_COV_2_INFECTION.html
C2CP - REACTOME SARS COV INFECTIONS	SARS-CoV Infections	https://www.gsea-msigdb.org/gsea/msigdb/human/geneset/REACTOME_SARS_COV_INFECTIONS.html
C2CP - REACTOME SCAVENGING BY CLASS A RECEPTORS	Scavenging by Class A Receptors	https://www.gsea-msigdb.org/gsea/msigdb/human/geneset/REACTOME_SCAVENGING_BY_CLASS_A_RECEPTORS.html
C2CP - REACTOME SCAVENGING BY CLASS B RECEPTORS	Scavenging by Class B Receptors	https://www.gsea-msigdb.org/gsea/msigdb/human/geneset/REACTOME_SCAVENGING_BY_CLASS_B_RECEPTORS.html
C2CP - REACTOME SCAVENGING BY CLASS F RECEPTORS	Scavenging by Class F Receptors	https://www.gsea-msigdb.org/gsea/msigdb/human/geneset/REACTOME_SCAVENGING_BY_CLASS_F_RECEPTORS.html
C2CP - REACTOME SCAVENGING OF HEME FROM PLASMA	Scavenging of heme from plasma	https://www.gsea-msigdb.org/gsea/msigdb/human/geneset/REACTOME_SCAVENGING_OF_HEME_FROM_PLASMA.html
C2CP - REACTOME SCF SKP2 MEDIATED DEGRADATION OF P27 P21	SCF(Skp2)-mediated degradation of p27/p21	https://www.gsea-msigdb.org/gsea/msigdb/human/geneset/REACTOME_SCF_SKP2_MEDIATED_DEGRADATION_OF_P27_P21.html
C2CP - REACTOME SEALING OF THE NUCLEAR ENVELOPE NE BY ESCRT III	Sealing of the nuclear envelope (NE) by ESCRT-III	https://www.gsea-msigdb.org/gsea/msigdb/human/geneset/REACTOME_SEALING_OF_THE_NUCLEAR_ENVELOPE_NE_BY_ESCRT_III.html
C2CP - REACTOME SELECTIVE AUTOPHAGY	Selective autophagy	https://www.gsea-msigdb.org/gsea/msigdb/human/geneset/REACTOME_SELECTIVE_AUTOPHAGY.html
C2CP - REACTOME SELENOAMINO ACID METABOLISM	Selenoamino acid metabolism	https://www.gsea-msigdb.org/gsea/msigdb/human/geneset/REACTOME_SELENOAMINO_ACID_METABOLISM.html
C2CP - REACTOME SEMA3A PAK DEPENDENT AXON REPULSION	Sema3A PAK dependent Axon repulsion	https://www.gsea-msigdb.org/gsea/msigdb/human/geneset/REACTOME_SEMA3A_PAK_DEPENDENT_AXON_REPULSION.html
C2CP - REACTOME SEMA3A PLEXIN REPULSION SIGNALING BY INHIBITING INTEGRIN ADHESION	SEMA3A-Plexin repulsion signaling by inhibiting Integrin adhesion	https://www.gsea-msigdb.org/gsea/msigdb/human/geneset/REACTOME_SEMA3A_PLEXIN_REPULSION_SIGNALING_BY_INHIBITING_INTEGRIN_ADHESION.html
C2CP - REACTOME SEMA4D INDUCED CELL MIGRATION AND GROWTH CONE COLLAPSE	Sema4D induced cell migration and growth-cone collapse	https://www.gsea-msigdb.org/gsea/msigdb/human/geneset/REACTOME_SEMA4D_INDUCED_CELL_MIGRATION_AND_GROWTH_CONE_COLLAPSE.html
C2CP - REACTOME SEMA4D IN SEMAPHORIN SIGNALING	Sema4D in semaphorin signaling	https://www.gsea-msigdb.org/gsea/msigdb/human/geneset/REACTOME_SEMA4D_IN_SEMAPHORIN_SIGNALING.html
C2CP - REACTOME SEMA4D MEDIATED INHIBITION OF CELL ATTACHMENT AND MIGRATION	Sema4D mediated inhibition of cell attachment and migration	https://www.gsea-msigdb.org/gsea/msigdb/human/geneset/REACTOME_SEMA4D_MEDIATED_INHIBITION_OF_CELL_ATTACHMENT_AND_MIGRATION.html
C2CP - REACTOME SEMAPHORIN INTERACTIONS	Semaphorin interactions	https://www.gsea-msigdb.org/gsea/msigdb/human/geneset/REACTOME_SEMAPHORIN_INTERACTIONS.html
C2CP - REACTOME SENESCENCE ASSOCIATED SECRETORY PHENOTYPE SASP	Senescence-Associated Secretory Phenotype (SASP)	https://www.gsea-msigdb.org/gsea/msigdb/human/geneset/REACTOME_SENESCENCE_ASSOCIATED_SECRETORY_PHENOTYPE_SASP.html
C2CP - REACTOME SENSING OF DNA DOUBLE STRAND BREAKS	Sensing of DNA Double Strand Breaks	https://www.gsea-msigdb.org/gsea/msigdb/human/geneset/REACTOME_SENSING_OF_DNA_DOUBLE_STRAND_BREAKS.html
C2CP - REACTOME SENSORY PERCEPTION	Sensory Perception	https://www.gsea-msigdb.org/gsea/msigdb/human/geneset/REACTOME_SENSORY_PERCEPTION.html
C2CP - REACTOME SENSORY PERCEPTION OF SALTY TASTE	Sensory perception of salty taste	https://www.gsea-msigdb.org/gsea/msigdb/human/geneset/REACTOME_SENSORY_PERCEPTION_OF_SALTY_TASTE.html
C2CP - REACTOME SENSORY PERCEPTION OF TASTE	Sensory perception of taste	https://www.gsea-msigdb.org/gsea/msigdb/human/geneset/REACTOME_SENSORY_PERCEPTION_OF_TASTE.html
C2CP - REACTOME SENSORY PROCESSING OF SOUND	Sensory processing of sound	https://www.gsea-msigdb.org/gsea/msigdb/human/geneset/REACTOME_SENSORY_PROCESSING_OF_SOUND.html
C2CP - REACTOME SENSORY PROCESSING OF SOUND BY OUTER HAIR CELLS OF THE COCHLEA	Sensory processing of sound by outer hair cells of the cochlea	https://www.gsea-msigdb.org/gsea/msigdb/human/geneset/REACTOME_SENSORY_PROCESSING_OF_SOUND_BY_OUTER_HAIR_CELLS_OF_THE_COCHLEA.html
C2CP - REACTOME SEPARATION OF SISTER CHROMATIDS	Separation of Sister Chromatids	https://www.gsea-msigdb.org/gsea/msigdb/human/geneset/REACTOME_SEPARATION_OF_SISTER_CHROMATIDS.html
C2CP - REACTOME SERINE BIOSYNTHESIS	Serine biosynthesis	https://www.gsea-msigdb.org/gsea/msigdb/human/geneset/REACTOME_SERINE_BIOSYNTHESIS.html
C2CP - REACTOME SEROTONIN AND MELATONIN BIOSYNTHESIS	Serotonin and melatonin biosynthesis	https://www.gsea-msigdb.org/gsea/msigdb/human/geneset/REACTOME_SEROTONIN_AND_MELATONIN_BIOSYNTHESIS.html
C2CP - REACTOME SEROTONIN NEUROTRANSMITTER RELEASE CYCLE	Serotonin Neurotransmitter Release Cycle	https://www.gsea-msigdb.org/gsea/msigdb/human/geneset/REACTOME_SEROTONIN_NEUROTRANSMITTER_RELEASE_CYCLE.html
C2CP - REACTOME SEROTONIN RECEPTORS	Serotonin receptors	https://www.gsea-msigdb.org/gsea/msigdb/human/geneset/REACTOME_SEROTONIN_RECEPTORS.html
C2CP - REACTOME SHC1 EVENTS IN EGFR SIGNALING	SHC1 events in EGFR signaling	https://www.gsea-msigdb.org/gsea/msigdb/human/geneset/REACTOME_SHC1_EVENTS_IN_EGFR_SIGNALING.html
C2CP - REACTOME SHC1 EVENTS IN ERBB2 SIGNALING	SHC1 events in ERBB2 signaling	https://www.gsea-msigdb.org/gsea/msigdb/human/geneset/REACTOME_SHC1_EVENTS_IN_ERBB2_SIGNALING.html
C2CP - REACTOME SHC1 EVENTS IN ERBB4 SIGNALING	SHC1 events in ERBB4 signaling	https://www.gsea-msigdb.org/gsea/msigdb/human/geneset/REACTOME_SHC1_EVENTS_IN_ERBB4_SIGNALING.html
C2CP - REACTOME SHC MEDIATED CASCADE FGFR1	SHC-mediated cascade:FGFR1	https://www.gsea-msigdb.org/gsea/msigdb/human/geneset/REACTOME_SHC_MEDIATED_CASCADE_FGFR1.html
C2CP - REACTOME SHC MEDIATED CASCADE FGFR3	SHC-mediated cascade:FGFR3	https://www.gsea-msigdb.org/gsea/msigdb/human/geneset/REACTOME_SHC_MEDIATED_CASCADE_FGFR3.html
C2CP - REACTOME SHC MEDIATED CASCADE FGFR4	SHC-mediated cascade:FGFR4	https://www.gsea-msigdb.org/gsea/msigdb/human/geneset/REACTOME_SHC_MEDIATED_CASCADE_FGFR4.html
C2CP - REACTOME SHC RELATED EVENTS TRIGGERED BY IGF1R	SHC-related events triggered by IGF1R	https://www.gsea-msigdb.org/gsea/msigdb/human/geneset/REACTOME_SHC_RELATED_EVENTS_TRIGGERED_BY_IGF1R.html
C2CP - REACTOME SIALIC ACID METABOLISM	Sialic acid metabolism	https://www.gsea-msigdb.org/gsea/msigdb/human/geneset/REACTOME_SIALIC_ACID_METABOLISM.html
C2CP - REACTOME SIGNALING BY ACTIVIN	Signaling by Activin	https://www.gsea-msigdb.org/gsea/msigdb/human/geneset/REACTOME_SIGNALING_BY_ACTIVIN.html
C2CP - REACTOME SIGNALING BY ALK	Signaling by ALK	https://www.gsea-msigdb.org/gsea/msigdb/human/geneset/REACTOME_SIGNALING_BY_ALK.html
[truncated: 11,435 more rows]
